# Supplementary material for: Comparative analysis of amplicon and metagenomic sequencing methods reveals key features in the evolution of animal metaorganisms
Source: Microbiome. 2019 Sep 14;7:133. doi: 10.1186/s40168-019-0743-1 (PMC6744666; doi:10.1186/s40168-019-0743-1)
Supplement: Supplementary file 2 — Supplementary Tables. (ZIP 1765 kb) [file 40168_2019_743_MOESM2_ESM.zip]

Archive with 9 entries (9 files):
- Tab.S1.docx
- Tab.S10.docx
- Tab.S2.docx
- Tab.S3.docx
- Tab.S6.docx
- Tab.S7.docx
- Tab.S8.docx
- Tab.S9.docx
- Table S4,S5,S11-S20.xlsx
