# Supplementary material for: Comparative analysis of amplicon and metagenomic sequencing methods reveals key features in the evolution of animal metaorganisms
Source: Microbiome. 2019 Sep 14;7:133. doi: 10.1186/s40168-019-0743-1 (PMC6744666; doi:10.1186/s40168-019-0743-1)
Supplement: Supplementary file 2 — Supplementary Tables. (ZIP 1765 kb) [file 40168_2019_743_MOESM2_ESM.zip › Table S4,S5,S11-S20.xlsx]

## Sheet: Table.S4
				Bray-Curtis					Jaccard
Host type	Comparisons		DF	F	P	adj. PHommel	R2	adj.R2	F	P	adj. PHommel	R2	adj.R2
A.aerophoba	MEGAN	V1V2-one step	1,8	20.2109	0.00809919	0.0161984	0.716422	0.680975	10.567	0.00829917	0.0248975	0.569127	0.515268
	MEGAN	V1V2-two step	1,8	20.1076	0.00709929	0.0155984	0.715379	0.679802	7.32391	0.00709929	0.0212979	0.47794	0.412683
	MEGAN	V3V4-one step	1,8	19.019	0.00879912	0.0175982	0.703912	0.666901	9.67077	0.010199	0.0305969	0.547275	0.490684
	MEGAN	V3V4-two step	1,8	6.39382	0.00849915	0.0169983	0.444206	0.374732	4.53713	0.00839916	0.0251975	0.361896	0.282132
	V1V2-one step	V1V2-two step	1,8	1.2942	0.210479	0.210479	0.139248	0.031654	1.19647	0.231277	0.281272	0.130101	0.0213639
	V1V2-one step	V3V4-one step	1,8	5.99293	0.00869913	0.0173983	0.428283	0.356818	4.93519	0.00909909	0.0272973	0.381532	0.304224
	V1V2-one step	V3V4-two step	1,8	3.47436	0.010399	0.0207979	0.302793	0.215642	2.7655	0.00719928	0.0215978	0.256885	0.163996
	V1V2-two step	V3V4-one step	1,8	7.25141	0.00949905	0.0189981	0.475458	0.409891	3.19218	0.00839916	0.0251975	0.285215	0.195867
	V1V2-two step	V3V4-two step	1,8	3.80691	0.00829917	0.0165983	0.32243	0.237734	1.87924	0.00809919	0.0242976	0.190221	0.0889984
	V3V4-one step	V3V4-two step	1,8	1.84363	0.00769923	0.0155984	0.187292	0.0857033	1.15826	0.281272	0.281272	0.126472	0.0172809
A.aurita	MEGAN	V1V2-one step	1,8	3.92501	0.00809919	0.0242976	0.329141	0.245283	3.57258	0.00829917	0.0248975	0.308711	0.222299
	MEGAN	V1V2-two step	1,8	3.99136	0.00709929	0.0212979	0.332853	0.249459	3.78765	0.00709929	0.0212979	0.321323	0.236489
	MEGAN	V3V4-one step	1,8	7.38669	0.00879912	0.0263974	0.48007	0.415079	3.80301	0.010199	0.0305969	0.322207	0.237483
	MEGAN	V3V4-two step	1,8	6.94096	0.00849915	0.0254975	0.464559	0.397629	3.62789	0.00839916	0.0251975	0.311999	0.225999
	V1V2-one step	V1V2-two step	1,8	0.280045	0.886011	0.886011	0.0338217	-0.0869506	1.1216	0.136086	0.136086	0.12296	0.0133306
	V1V2-one step	V3V4-one step	1,8	3.83865	0.00869913	0.0260974	0.324247	0.239778	1.94487	0.00909909	0.0272973	0.195565	0.0950107
	V1V2-one step	V3V4-two step	1,8	3.58042	0.010399	0.0311969	0.309179	0.222826	1.97639	0.00719928	0.0215978	0.198107	0.0978704
	V1V2-two step	V3V4-one step	1,8	3.85709	0.00949905	0.0284972	0.325298	0.240961	2.01445	0.00839916	0.0251975	0.201154	0.101299
	V1V2-two step	V3V4-two step	1,8	3.60671	0.00829917	0.0248975	0.310743	0.224586	1.90754	0.00809919	0.0242976	0.192534	0.0916009
	V3V4-one step	V3V4-two step	1,8	1.20898	0.229677	0.459354	0.131283	0.0226928	1.1098	0.0871913	0.136086	0.121825	0.012053
C.elegans	MEGAN	V1V2-one step	1,8	1.96773	0.0913909	0.639736	0.19741	0.0970864	1.9261	0.00829917	0.0531947	0.194044	0.0932991
	MEGAN	V1V2-two step	1,8	2.05298	0.10449	0.731427	0.204216	0.104743	2.29428	0.00709929	0.049695	0.222869	0.125728
	MEGAN	V3V4-one step	1,8	1.91764	0.120988	0.846915	0.193357	0.0925263	1.94393	0.010199	0.0611939	0.195489	0.0949257
	MEGAN	V3V4-two step	1,8	1.71828	0.135486	0.886011	0.176809	0.0739098	2.30386	0.00839916	0.0531947	0.223592	0.126541
	V1V2-one step	V1V2-two step	1,8	0.119996	0.886011	0.886011	0.0147779	-0.108375	1.01655	0.446355	0.446355	0.112743	0.00183573
	V1V2-one step	V3V4-one step	1,8	0.176015	0.879912	0.886011	0.0215283	-0.100781	1.09195	0.227977	0.446355	0.120101	0.0101136
	V1V2-one step	V3V4-two step	1,8	0.24945	0.883012	0.886011	0.0302384	-0.0909818	1.17571	0.0814919	0.244476	0.128133	0.0191498
	V1V2-two step	V3V4-one step	1,8	0.144819	0.880412	0.886011	0.0177805	-0.104997	1.33516	0.0173983	0.0869913	0.143025	0.0359029
	V1V2-two step	V3V4-two step	1,8	0.2343	0.827317	0.886011	0.0284541	-0.0929891	1.27726	0.0227977	0.113989	0.137676	0.0298855
	V3V4-one step	V3V4-two step	1,8	0.2303	0.869613	0.886011	0.027982	-0.0935203	1.19002	0.10059	0.30177	0.12949	0.0206765
D.melanogaster (feces)	MEGAN	V1V2-one step	1,8	2.16796	0.00809919	0.0394961	0.213215	0.114867	2.69931	0.00829917	0.010199	0.252288	0.158824
	MEGAN	V1V2-two step	1,8	1.40293	0.169583	0.176182	0.149201	0.0428515	2.71976	0.00709929	0.010199	0.253714	0.160429
	MEGAN	V3V4-one step	1,8	1.96622	0.00879912	0.0394961	0.197288	0.0969495	2.37562	0.010199	0.010199	0.228961	0.132582
	MEGAN	V3V4-two step	1,8	1.51867	0.130687	0.176182	0.159546	0.0544893	2.28131	0.00839916	0.010199	0.221889	0.124625
	V1V2-one step	V1V2-two step	1,8	2.71594	0.00709929	0.0354965	0.253449	0.16013	1.38092	0.010199	0.010199	0.147205	0.0406057
	V1V2-one step	V3V4-one step	1,8	2.67723	0.0157984	0.0631937	0.250742	0.157085	1.7942	0.00909909	0.010199	0.18319	0.0810885
	V1V2-one step	V3V4-two step	1,8	4.81525	0.010399	0.0415958	0.375744	0.297712	1.97684	0.00719928	0.010199	0.198143	0.0979104
	V1V2-two step	V3V4-one step	1,8	2.61154	0.00949905	0.0394961	0.246104	0.151867	1.78762	0.00839916	0.010199	0.182641	0.0804714
	V1V2-two step	V3V4-two step	1,8	1.73385	0.176182	0.176182	0.178126	0.075392	1.64303	0.00809919	0.010199	0.170385	0.0666836
	V3V4-one step	V3V4-two step	1,8	4.48186	0.00769923	0.0384962	0.35907	0.278954	1.51039	0.00959904	0.010199	0.158815	0.0536669
D.melanogaster (gut tissue)	MEGAN	V1V2-one step	1,12	2.89629	0.0461954	0.131087	0.19443	0.1273	2.81548	0.00149985	0.010499	0.190037	0.12254
	MEGAN	V1V2-two step	1,12	2.57748	0.0483952	0.131087	0.176812	0.108213	2.33395	0.00109989	0.00769923	0.162827	0.0930621
	MEGAN	V3V4-one step	1,12	2.12797	0.0873913	0.174783	0.150621	0.0798397	2.72537	0.00079992	0.00639936	0.18508	0.11717
	MEGAN	V3V4-two step	1,12	2.49773	0.0683932	0.136786	0.172284	0.103308	2.09225	0.00159984	0.0111989	0.148468	0.077507
	V1V2-one step	V1V2-two step	1,6	6.61061	0.0270973	0.109239	0.52421	0.444912	1.32103	0.0293971	0.0554945	0.180444	0.043851
	V1V2-one step	V3V4-one step	1,6	1.22391	0.0314969	0.116522	0.169425	0.0309956	1.39087	0.029597	0.0554945	0.188187	0.0528854
	V1V2-one step	V3V4-two step	1,6	2.49849	0.029597	0.116522	0.293992	0.176324	2.11799	0.0288971	0.0554945	0.260901	0.137718
	V1V2-two step	V3V4-one step	1,6	2.95343	0.0519948	0.131087	0.329866	0.218177	1.44213	0.0310969	0.0554945	0.193779	0.0594088
	V1V2-two step	V3V4-two step	1,6	4.31922	0.0306969	0.116522	0.41856	0.321654	1.46773	0.0554945	0.0554945	0.196543	0.0626338
	V3V4-one step	V3V4-two step	1,6	1.16022	0.286571	0.286571	0.162038	0.0223771	1.952	0.0278972	0.0554945	0.245473	0.119718
H.sapiens	MEGAN	V1V2-one step	1,8	1.16585	0.383462	0.877212	0.127195	0.0180945	2.90952	0.00829917	0.0580942	0.266695	0.175032
	MEGAN	V1V2-two step	1,8	1.58259	0.0630937	0.50475	0.165152	0.0607964	2.9766	0.00709929	0.049695	0.271177	0.180074
	MEGAN	V3V4-one step	1,8	1.97567	0.0267973	0.241176	0.198049	0.0978054	2.89163	0.010199	0.0713929	0.265491	0.173678
	MEGAN	V3V4-two step	1,8	2.52784	0.0170983	0.153885	0.24011	0.145123	2.939	0.00839916	0.0587941	0.268672	0.177256
	V1V2-one step	V1V2-two step	1,8	0.231323	0.877212	0.877212	0.0281028	-0.0933844	0.529583	0.929907	0.929907	0.0620878	-0.0551512
	V1V2-one step	V3V4-one step	1,8	0.683868	0.808419	0.877212	0.0787516	-0.0364045	1.0518	0.346665	0.929907	0.116198	0.00572292
	V1V2-one step	V3V4-two step	1,8	0.997879	0.475552	0.877212	0.110902	-0.000235667	0.994524	0.485751	0.929907	0.11057	-0.000608762
	V1V2-two step	V3V4-one step	1,8	0.60042	0.825017	0.877212	0.0698128	-0.0464606	1.08184	0.29587	0.929907	0.119121	0.00901159
	V1V2-two step	V3V4-two step	1,8	0.804473	0.723728	0.877212	0.091371	-0.0222077	1.0681	0.325067	0.929907	0.117786	0.00750972
	V3V4-one step	V3V4-two step	1,8	0.339146	0.876412	0.877212	0.0406691	-0.0792472	0.461034	0.924808	0.929907	0.054489	-0.0636998
H.vulgaris	MEGAN	V1V2-one step	1,8	3.99557	0.0079992	0.039996	0.333087	0.249723	6.67628	0.00789921	0.0236976	0.454903	0.386766
	MEGAN	V1V2-two step	1,7	2.27876	0.0162984	0.0635936	0.245589	0.137816	3.523	0.00739926	0.0221978	0.33479	0.23976
	MEGAN	V3V4-one step	1,8	6.25632	0.00819918	0.0407459	0.438845	0.368701	6.54912	0.00749925	0.0224978	0.450139	0.381406
	MEGAN	V3V4-two step	1,7	2.79484	0.00689931	0.0344966	0.285338	0.183243	3.36171	0.00749925	0.0224978	0.324436	0.227926
	V1V2-one step	V1V2-two step	1,7	1.41384	0.143986	0.143986	0.168038	0.049186	1.51225	0.0588941	0.0607939	0.177655	0.0601776
	V1V2-one step	V3V4-one step	1,8	6.22864	0.00839916	0.0407459	0.437754	0.367473	4.17291	0.00939906	0.0281972	0.342803	0.260653
	V1V2-one step	V3V4-two step	1,7	3.01226	0.00819918	0.0407459	0.300857	0.20098	2.70471	0.00859914	0.0257974	0.278701	0.175658
	V1V2-two step	V3V4-one step	1,7	4.1159	0.0143986	0.0575942	0.370271	0.28031	2.61576	0.00769923	0.0230977	0.272029	0.168033
	V1V2-two step	V3V4-two step	1,6	1.79701	0.0317968	0.0953905	0.230475	0.10222	1.42572	0.0607939	0.0607939	0.191998	0.0573305
	V3V4-one step	V3V4-two step	1,7	1.60661	0.109289	0.143986	0.186671	0.0704816	2.12163	0.00789921	0.0236976	0.232593	0.122964
M.leidyi	MEGAN	V1V2-one step	1,8	5.37809	0.00809919	0.0242976	0.402007	0.327258	2.77118	0.00829917	0.010199	0.257278	0.164437
	MEGAN	V1V2-two step	1,8	4.85202	0.00709929	0.0212979	0.37753	0.299721	2.78679	0.00709929	0.010199	0.258352	0.165646
	MEGAN	V3V4-one step	1,8	2.27403	0.00879912	0.0263974	0.221338	0.124005	2.95633	0.010199	0.010199	0.269828	0.178557
	MEGAN	V3V4-two step	1,8	2.85909	0.00849915	0.0254975	0.26329	0.171201	3.12468	0.00839916	0.010199	0.280878	0.190988
	V1V2-one step	V1V2-two step	1,8	1.52583	0.079692	0.159384	0.160178	0.0552008	1.41599	0.010199	0.010199	0.150381	0.0441787
	V1V2-one step	V3V4-one step	1,8	5.61329	0.00869913	0.0260974	0.412339	0.338882	2.15695	0.00909909	0.010199	0.212362	0.113907
	V1V2-one step	V3V4-two step	1,8	6.43569	0.010399	0.0311969	0.445818	0.376545	2.23759	0.00719928	0.010199	0.218566	0.120887
	V1V2-two step	V3V4-one step	1,8	5.05255	0.00949905	0.0284972	0.387093	0.310479	2.2396	0.00839916	0.010199	0.21872	0.12106
	V1V2-two step	V3V4-two step	1,8	5.38847	0.00829917	0.0248975	0.402471	0.32778	2.14922	0.00809919	0.010199	0.211762	0.113232
	V3V4-one step	V3V4-two step	1,8	1.15003	0.259674	0.259674	0.125686	0.0163964	1.40898	0.00959904	0.010199	0.149748	0.0434667
M.musculus	MEGAN	V1V2-one step	1,8	6.63963	0.00809919	0.0242976	0.453538	0.38523	10.7113	0.00829917	0.0248975	0.572451	0.519008
	MEGAN	V1V2-two step	1,8	6.27307	0.00709929	0.0212979	0.439504	0.369442	10.5822	0.00709929	0.0212979	0.569481	0.515666
	MEGAN	V3V4-one step	1,8	13.1864	0.00879912	0.0263974	0.6224	0.5752	11.2017	0.010199	0.0305969	0.583369	0.531291
	MEGAN	V3V4-two step	1,8	12.2682	0.00849915	0.0254975	0.605293	0.555955	10.0407	0.00839916	0.0251975	0.556558	0.501128
	V1V2-one step	V1V2-two step	1,8	0.466757	0.848515	0.848515	0.0551282	-0.0629808	0.53332	0.889511	0.958004	0.0624986	-0.0546891
	V1V2-one step	V3V4-one step	1,8	4.0237	0.00869913	0.0260974	0.334648	0.251478	3.01161	0.00909909	0.0272973	0.273494	0.182681
	V1V2-one step	V3V4-two step	1,8	3.52785	0.010399	0.0311969	0.306029	0.219282	2.6124	0.00719928	0.0215978	0.246165	0.151936
	V1V2-two step	V3V4-one step	1,8	5.59221	0.00949905	0.0284972	0.411427	0.337856	2.82763	0.00839916	0.0251975	0.261149	0.168793
	V1V2-two step	V3V4-two step	1,8	5.07235	0.00829917	0.0248975	0.388021	0.311524	2.5098	0.00809919	0.0242976	0.238806	0.143656
	V3V4-one step	V3V4-two step	1,8	1.01093	0.434257	0.848515	0.112189	0.00121273	0.349603	0.958004	0.958004	0.0418706	-0.0778955
N.vectensis	MEGAN	V1V2-one step	1,8	4.6969	0.00809919	0.0161984	0.369925	0.291165	3.98004	0.00869913	0.0173983	0.332223	0.248751
	MEGAN	V1V2-two step	1,8	5.56709	0.00729927	0.0145985	0.410338	0.33663	3.56968	0.00789921	0.0157984	0.308538	0.222105
	MEGAN	V3V4-one step	1,8	4.96351	0.00879912	0.0175982	0.382883	0.305743	3.49946	0.00849915	0.0169983	0.304315	0.217355
	MEGAN	V3V4-two step	1,7	3.31677	0.00889911	0.0177982	0.321493	0.224564	1.62947	0.0418958	0.0418958	0.188826	0.0729441
	V1V2-one step	V1V2-two step	1,8	2.04465	0.0313969	0.0313969	0.203556	0.104	1.72138	0.00849915	0.0169983	0.177072	0.0742059
	V1V2-one step	V3V4-one step	1,8	3.84816	0.00849915	0.0169983	0.32479	0.240389	3.22794	0.00909909	0.0181982	0.287492	0.198428
	V1V2-one step	V3V4-two step	1,7	3.02306	0.00779922	0.0155984	0.301611	0.201841	2.60441	0.00959904	0.0191981	0.271168	0.167049
	V1V2-two step	V3V4-one step	1,8	3.3287	0.00939906	0.0187981	0.293829	0.205558	3.28226	0.00859914	0.0171983	0.290922	0.202288
	V1V2-two step	V3V4-two step	1,7	2.25429	0.00759924	0.0151985	0.243594	0.135536	2.30149	0.00739926	0.0147985	0.247432	0.139923
	V3V4-one step	V3V4-two step	1,7	2.58878	0.00729927	0.0145985	0.26998	0.165691	2.32801	0.00879912	0.0175982	0.249572	0.142368
T.aestivum	MEGAN	V1V2-one step	1,8	3.20255	0.00809919	0.010399	0.285877	0.196612	3.26876	0.00829917	0.010199	0.290072	0.201332
	MEGAN	V1V2-two step	1,8	4.5717	0.00709929	0.010399	0.36365	0.284106	4.51505	0.00709929	0.010199	0.360769	0.280866
	MEGAN	V3V4-one step	1,8	5.66433	0.00879912	0.010399	0.414534	0.341351	4.34356	0.010199	0.010199	0.351889	0.270875
	MEGAN	V3V4-two step	1,8	5.58236	0.00849915	0.010399	0.411001	0.337376	4.4818	0.00839916	0.010199	0.359067	0.27895
	V1V2-one step	V1V2-two step	1,8	1.74076	0.00709929	0.010399	0.178709	0.0760474	1.81445	0.010199	0.010199	0.184875	0.0829847
	V1V2-one step	V3V4-one step	1,8	2.76739	0.00869913	0.010399	0.257016	0.164143	1.77549	0.00909909	0.010199	0.181627	0.0793302
	V1V2-one step	V3V4-two step	1,8	2.5772	0.010399	0.010399	0.243656	0.149114	2.0406	0.00719928	0.010199	0.203235	0.103639
	V1V2-two step	V3V4-one step	1,8	4.12019	0.00949905	0.010399	0.339945	0.257438	2.23264	0.00839916	0.010199	0.218188	0.120462
	V1V2-two step	V3V4-two step	1,8	3.13356	0.00829917	0.010399	0.281452	0.191633	2.54189	0.00809919	0.010199	0.241123	0.146263
	V3V4-one step	V3V4-two step	1,8	2.45742	0.00769923	0.010399	0.234993	0.139367	2.51475	0.00959904	0.010199	0.239164	0.144059

## Sheet: Table.S5
		Richness					Shannon H
		16S rRNA (PHommel)				Shotgun (PHommel)	16S rRNA (PHommel)				Shotgun (PHommel)
Comparisons		V1V2-one step	V1V2-two step	V3V4-one step	V3V4-two step	MEGAN	V1V2-one step	V1V2-two step	V3V4-one step	V3V4-two step	MEGAN
A.aerophoba	A.aurita	0.987303	0.977848	0.948706	0.0503379	5.29312e-06	5.50196e-12	2.26541e-07	6.15543e-05	3.47285e-07	7.69084e-10
	C.elegans	0.000749364	0.0113644	8.71155e-07	0.0702123	4.32725e-12	0.590493	0.958671	0.866671	0.990307	4.07537e-14
	D.melanogaster(feces)	4.65188e-06	0.85445	3.79351e-08	0.957656	4.85429e-11	0.0666649	0.958671	0.972715	0.990307	3.17718e-10
	D.melanogaster(gut)	4.00625e-05	0.977848	6.33779e-05	0.0159219	2.57293e-15	0.23372	0.958671	0.742279	0.971131	1.57103e-17
	H.sapiens	0.987303	0.977848	0.948706	0.288696	9.67147e-10	0.00282292	0.106379	0.972715	0.044766	9.12377e-11
	H.vulgaris	0.987303	0.977848	0.149117	0.957656	9.42367e-06	0.696478	0.958671	0.972715	0.990307	0.00126119
	M.leidyi	0.987303	0.977848	0.948706	0.0261844	2.98895e-05	3.78151e-05	0.000622328	0.00179717	0.00011138	2.13241e-11
	M.musculus	0.987303	0.977848	0.0554075	0.957656	0.000358366	0.696478	0.958671	0.972715	0.990307	6.12889e-10
	N.vectensis	0.987303	0.72776	0.948706	0.138661	1.42174e-10	1.0551e-07	0.167474	0.000250914	0.812983	1.00253e-12
	T.aestivum	0.987303	0.144859	0.948706	0.957656	2.76487e-11	0.696478	0.433487	0.972715	0.938452	3.24132e-15
A.aurita	C.elegans	1.32109e-05	0.000150558	3.70403e-08	4.15703e-06	0.00544053	1.69558e-09	1.72565e-06	3.16442e-07	1.08145e-06	0.0958396
	D.melanogaster(feces)	7.94528e-08	0.0468847	1.83271e-09	0.00141848	0.0413472	1.0551e-07	8.15761e-07	0.00019997	2.6248e-06	0.94793
	D.melanogaster(gut)	9.14434e-07	0.824574	2.99945e-06	9.89958e-07	5.8365e-05	1.19509e-07	3.79492e-07	0.084013	6.86725e-09	0.00213458
	H.sapiens	0.987303	0.977848	0.948706	0.957656	0.370791	4.54609e-06	0.00421166	0.00200594	0.0159409	0.94793
	H.vulgaris	0.987303	0.977848	0.0105107	0.120772	0.871722	3.46315e-10	3.16944e-07	6.84384e-05	4.61162e-08	0.00456578
	M.leidyi	0.987303	0.977848	0.948706	0.957656	0.871722	0.000386796	0.409766	0.972715	0.92196	0.94793
	M.musculus	0.987303	0.977848	0.00372722	0.0443566	0.871722	7.1581e-11	3.31767e-07	5.48776e-06	3.68417e-06	0.94793
	N.vectensis	0.987303	0.977848	0.948706	1.9889e-05	0.093877	0.0666649	0.00217586	0.972715	2.47151e-09	0.785569
	T.aestivum	0.987303	0.977848	0.948706	0.232779	0.0263089	1.91375e-13	0.000577079	2.02436e-06	1.47782e-09	0.00988765
C.elegans	D.melanogaster(feces)	0.987303	0.977848	0.948706	0.941041	0.871722	0.696478	0.958671	0.807135	0.990307	0.187822
	D.melanogaster(gut)	0.987303	0.212827	0.948706	0.957656	0.871722	0.696478	0.958671	0.0250676	0.804639	0.94793
	H.sapiens	0.000275784	9.61438e-05	7.42208e-08	4.64882e-05	0.871722	0.319716	0.409766	0.243822	0.108928	0.408822
	H.vulgaris	0.000845756	0.000368408	0.00583692	0.0653003	0.00343624	0.696478	0.958671	0.853129	0.990307	1.5844e-07
	M.leidyi	0.00504618	0.00020348	1.99976e-08	1.71584e-06	0.0012192	0.0131283	0.00421166	1.07603e-05	0.000335601	0.84841
	M.musculus	0.000435352	0.000370708	0.0171052	0.0780675	0.000106855	0.696478	0.958671	0.972715	0.990307	0.110341
	N.vectensis	1.25213e-05	8.9292e-06	1.65504e-08	0.957656	0.871722	5.03252e-05	0.611398	1.35335e-06	0.423006	0.94793
	T.aestivum	1.11921e-05	6.6145e-07	7.03339e-09	0.0148449	0.871722	0.0879374	0.958671	0.972715	0.632801	0.94793
D.melanogaster(feces)	D.melanogaster(gut)	0.987303	0.977848	0.92221	0.305086	0.871722	0.696478	0.958671	0.842597	0.467612	0.0053947
	H.sapiens	1.71242e-06	0.0311287	3.58703e-09	0.0124781	0.871722	0.696478	0.250586	0.972715	0.195139	0.94793
	H.vulgaris	5.27307e-06	0.0729196	0.000377872	0.957656	0.026708	0.620018	0.958671	0.972715	0.971131	0.00205673
	M.leidyi	3.09204e-05	0.059139	1.00819e-09	0.000587673	0.0101592	0.274144	0.0020701	0.00562312	0.000795348	0.94793
	M.musculus	2.75399e-06	0.0967483	0.00116434	0.957656	0.00120223	0.396078	0.958671	0.972715	0.990307	0.94793
	N.vectensis	7.53757e-08	0.0036891	8.37888e-10	0.957656	0.871722	0.00282292	0.387228	0.000803294	0.268724	0.94793
	T.aestivum	6.58955e-08	0.000294942	3.55453e-10	0.805805	0.871722	0.00257783	0.929089	0.910004	0.386167	0.0215341
D.melanogaster(gut)	H.sapiens	1.51687e-05	0.687046	5.84892e-06	9.57526e-06	0.221494	0.696478	0.0872604	0.972715	0.000540524	0.0192141
	H.vulgaris	4.50629e-05	0.889758	0.129646	0.0158617	3.09349e-05	0.696478	0.958671	0.758482	0.990307	1.65619e-10
	M.leidyi	0.000247979	0.893297	1.65934e-06	4.32738e-07	8.28891e-06	0.170436	0.000658726	0.689812	1.41376e-06	0.0723371
	M.musculus	2.31244e-05	0.977848	0.310465	0.0179834	4.17426e-07	0.629721	0.958671	0.211	0.393467	0.00273801
	N.vectensis	8.87255e-07	0.169397	1.3868e-06	0.957656	0.819071	0.00178367	0.137928	0.243822	0.990307	0.767215
	T.aestivum	7.80199e-07	0.0234539	5.94598e-07	0.00280887	0.871722	0.0169865	0.333914	0.0995335	0.990307	0.94793
H.sapiens	H.vulgaris	0.987303	0.977848	0.0201517	0.577183	0.246427	0.110115	0.0788158	0.972715	0.00353762	0.000665283
	M.leidyi	0.987303	0.977848	0.948706	0.957656	0.109729	0.696478	0.958671	0.0475197	0.812983	0.94793
	M.musculus	0.987303	0.977848	0.00692198	0.25269	0.0153573	0.0329435	0.137928	0.821532	0.242748	0.94793
	N.vectensis	0.987303	0.977848	0.948706	0.0001955	0.871722	0.0666649	0.958671	0.0077427	0.000192315	0.94793
	T.aestivum	0.987303	0.977848	0.948706	0.88675	0.871722	7.37855e-05	0.958671	0.665628	0.000226361	0.0570638
H.vulgaris	M.leidyi	0.987303	0.977848	0.00641019	0.0666014	0.871722	0.00282292	0.000551362	0.00200594	9.97476e-06	0.000152915
	M.musculus	0.987303	0.977848	0.948706	0.957656	0.871722	0.696478	0.958671	0.972715	0.932286	0.00380467
	N.vectensis	0.987303	0.977848	0.00545313	0.121633	0.0610408	9.59745e-06	0.119309	0.000281009	0.990307	5.82517e-06
	T.aestivum	0.987303	0.977848	0.00241563	0.957656	0.0166802	0.2553	0.293397	0.972715	0.990307	8.34848e-09
M.leidyi	M.musculus	0.987303	0.977848	0.00216995	0.0230924	0.871722	0.000601963	0.000886536	0.000168619	0.00110657	0.94793
	N.vectensis	0.987303	0.977848	0.948706	8.47413e-06	0.0254368	0.620018	0.883001	0.972715	5.01987e-07	0.94793
	T.aestivum	0.987303	0.977848	0.948706	0.117155	0.00640477	8.42388e-07	0.36718	6.46273e-05	4.10697e-07	0.179818
M.musculus	N.vectensis	0.987303	0.977848	0.0018279	0.158205	0.00321482	1.77647e-06	0.218219	2.31414e-05	0.228925	0.84841
	T.aestivum	0.987303	0.976567	0.000834674	0.957656	0.00068477	0.523281	0.545752	0.972715	0.318211	0.0117477
N.vectensis	T.aestivum	0.987303	0.977848	0.948706	0.0330101	0.871722	2.4446e-09	0.958671	8.54427e-06	0.990307	0.94793

## Sheet: Table.S11
Host	Cellular function	Category description	COG Category	COG/NOG	Description	IndVal.g	P	adj. P (BY)
A.aerophoba	Cellular Processes And Signaling	Cell cycle control-cell division-chromosome partitioning	D	ENOG410YBG6	ATPase MipZ	0.894427	9.999e-05	0.00350854
A.aerophoba	Cellular Processes And Signaling	Cell cycle control-cell division-chromosome partitioning	D	ENOG410ZIA6	Pfam PhdYeFM	1	9.999e-05	0.00350854
A.aerophoba	Cellular Processes And Signaling	Cell cycle control-cell division-chromosome partitioning	D	ENOG410ZYN7	Pfam PhdYeFM	0.876501	9.999e-05	0.00350854
A.aerophoba	Cellular Processes And Signaling	Cell cycle control-cell division-chromosome partitioning	D	COG4118	prevent host death family	0.693424	0.00209979	0.0438418
A.aerophoba	Cellular Processes And Signaling	Cell cycle control-cell division-chromosome partitioning	D	ENOG410ZFM4	prevent host death family	0.823912	0.00049995	0.0125703
A.aerophoba	Cellular Processes And Signaling	Cell cycle control-cell division-chromosome partitioning	D	ENOG410ZXR8	prevent host death family	0.895403	9.999e-05	0.00350854
A.aerophoba	Cellular Processes And Signaling	Cell cycle control-cell division-chromosome partitioning	D	ENOG4112C1V	prevent host death family	1	9.999e-05	0.00350854
A.aerophoba	Cellular Processes And Signaling	Cell motility	N	COG1724	ycfa family	0.715248	0.00019998	0.00588079
A.aerophoba	Cellular Processes And Signaling	Cell wall membrane envelope biogenesis	M	ENOG410YHNW		0.894427	9.999e-05	0.00350854
A.aerophoba	Cellular Processes And Signaling	Cell wall membrane envelope biogenesis	M	ENOG410ZS9N		0.903568	9.999e-05	0.00350854
A.aerophoba	Cellular Processes And Signaling	Cell wall membrane envelope biogenesis	M	ENOG410ZWUS		0.769489	9.999e-05	0.00350854
A.aerophoba	Cellular Processes And Signaling	Cell wall membrane envelope biogenesis	M	ENOG41101ME		0.888706	9.999e-05	0.00350854
A.aerophoba	Cellular Processes And Signaling	Cell wall membrane envelope biogenesis	M	ENOG41101WM		1	9.999e-05	0.00350854
A.aerophoba	Cellular Processes And Signaling	Cell wall membrane envelope biogenesis	M	COG4946	protease	0.797971	9.999e-05	0.00350854
A.aerophoba	Cellular Processes And Signaling	Cell wall membrane envelope biogenesis	M	ENOG4111XS9	TonB family	0.989579	9.999e-05	0.00350854
A.aerophoba	Cellular Processes And Signaling	Cell wall membrane envelope biogenesis	M	ENOG410ZF1K	peptidase M48	0.911465	9.999e-05	0.00350854
A.aerophoba	Cellular Processes And Signaling	Cell wall membrane envelope biogenesis	M	ENOG410YCDU	O Antigen Polymerase	0.853063	9.999e-05	0.00350854
A.aerophoba	Cellular Processes And Signaling	Cell wall membrane envelope biogenesis	M	COG1361	S layer domain like protein	1	9.999e-05	0.00350854
A.aerophoba	Cellular Processes And Signaling	Cell wall membrane envelope biogenesis	M	ENOG410XP57	glycosyl transferase group 1	0.81116	9.999e-05	0.00350854
A.aerophoba	Cellular Processes And Signaling	Cell wall membrane envelope biogenesis	M	ENOG410XQX3	glycosyl transferase group 1	0.987544	9.999e-05	0.00350854
A.aerophoba	Cellular Processes And Signaling	Cell wall membrane envelope biogenesis	M	ENOG410XSA2	glycosyl transferase group 1	0.862902	0.00039996	0.0104062
A.aerophoba	Cellular Processes And Signaling	Cell wall membrane envelope biogenesis	M	ENOG410ZWWK	glycosyl transferase group 1	0.866108	0.00029997	0.00823454
A.aerophoba	Cellular Processes And Signaling	Cell wall membrane envelope biogenesis	M	ENOG410ZWY0	glycosyl transferase group 1	0.976989	9.999e-05	0.00350854
A.aerophoba	Cellular Processes And Signaling	Cell wall membrane envelope biogenesis	M	ENOG4111YVN	group 1 glycosyl transferase	0.856653	9.999e-05	0.00350854
A.aerophoba	Cellular Processes And Signaling	Cell wall membrane envelope biogenesis	M	ENOG410XPBP	Outer membrane efflux protein	1	9.999e-05	0.00350854
A.aerophoba	Cellular Processes And Signaling	Cell wall membrane envelope biogenesis	M	ENOG410Y37J	Outer membrane efflux protein	0.688582	0.00069993	0.0167771
A.aerophoba	Cellular Processes And Signaling	Cell wall membrane envelope biogenesis	M	ENOG410YATK	Glycosyl transferase family 2	0.894427	0.00029997	0.00823454
A.aerophoba	Cellular Processes And Signaling	Cell wall membrane envelope biogenesis	M	ENOG410ZW1F	Outer membrane efflux protein	0.894427	0.00029997	0.00823454
A.aerophoba	Cellular Processes And Signaling	Cell wall membrane envelope biogenesis	M	ENOG4111J9G	Glycosyl transferase Group 1	0.882372	9.999e-05	0.00350854
A.aerophoba	Cellular Processes And Signaling	Cell wall membrane envelope biogenesis	M	ENOG4112DD2	Glycosyl transferase family 2	0.894427	0.00029997	0.00823454
A.aerophoba	Cellular Processes And Signaling	Cell wall membrane envelope biogenesis	M	ENOG4111FDR	Glycosyl transferase family 2	0.873971	9.999e-05	0.00350854
A.aerophoba	Cellular Processes And Signaling	Cell wall membrane envelope biogenesis	M	ENOG410YDBU	cell wall anchor domain protein	0.894427	9.999e-05	0.00350854
A.aerophoba	Cellular Processes And Signaling	Cell wall membrane envelope biogenesis	M	COG4745	Glycosyl transferase family protein	0.928564	9.999e-05	0.00350854
A.aerophoba	Cellular Processes And Signaling	Cell wall membrane envelope biogenesis	M	ENOG410XVHG	D alanyl D alanine carboxypeptidase	0.894427	0.00019998	0.00588079
A.aerophoba	Cellular Processes And Signaling	Cell wall membrane envelope biogenesis	M	COG4948	m&elate racemase muconate lactonizing	0.754875	9.999e-05	0.00350854
A.aerophoba	Cellular Processes And Signaling	Cell wall membrane envelope biogenesis	M	ENOG410Y48E	outer membrane assembly lipoprotein yfio	1	9.999e-05	0.00350854
A.aerophoba	Cellular Processes And Signaling	Cell wall membrane envelope biogenesis	M	ENOG410ZWVH	Efflux transporter rnd family mfp subunit	1	9.999e-05	0.00350854
A.aerophoba	Cellular Processes And Signaling	Cell wall membrane envelope biogenesis	M	COG0481	Required for accurate & efficient protein synthesis under certain stress conditions	0.411706	0.00029997	0.00823454
A.aerophoba	Cellular Processes And Signaling	Defense mechanisms	V	ENOG410Y1ZD		0.894427	0.00019998	0.00588079
A.aerophoba	Cellular Processes And Signaling	Defense mechanisms	V	ENOG410Y8RZ		0.801917	9.999e-05	0.00350854
A.aerophoba	Cellular Processes And Signaling	Defense mechanisms	V	ENOG410YFPG		0.922951	9.999e-05	0.00350854
A.aerophoba	Cellular Processes And Signaling	Defense mechanisms	V	ENOG410ZFPC		0.948315	9.999e-05	0.00350854
A.aerophoba	Cellular Processes And Signaling	Defense mechanisms	V	ENOG4111GKD	HNHc	0.904052	9.999e-05	0.00350854
A.aerophoba	Cellular Processes And Signaling	Defense mechanisms	V	ENOG4111TH7	HNHc	1	9.999e-05	0.00350854
A.aerophoba	Cellular Processes And Signaling	Defense mechanisms	V	COG3421	type IIi	0.832184	9.999e-05	0.00350854
A.aerophoba	Cellular Processes And Signaling	Defense mechanisms	V	ENOG410XP74	type IIi	0.927658	9.999e-05	0.00350854
A.aerophoba	Cellular Processes And Signaling	Defense mechanisms	V	ENOG410ZW3P	permease	0.813489	0.00019998	0.00588079
A.aerophoba	Cellular Processes And Signaling	Defense mechanisms	V	ENOG410XT7W	restriction	0.655784	0.00049995	0.0125703
A.aerophoba	Cellular Processes And Signaling	Defense mechanisms	V	ENOG4111F6T	ec 3 1 21 4	0.988452	9.999e-05	0.00350854
A.aerophoba	Cellular Processes And Signaling	Defense mechanisms	V	ENOG410XPK7	Beta lactamase	0.966424	9.999e-05	0.00350854
A.aerophoba	Cellular Processes And Signaling	Defense mechanisms	V	ENOG410XQAA	Beta lactamase	0.842603	9.999e-05	0.00350854
A.aerophoba	Cellular Processes And Signaling	Defense mechanisms	V	ENOG410XSJX	Beta lactamase	0.829328	9.999e-05	0.00350854
A.aerophoba	Cellular Processes And Signaling	Defense mechanisms	V	ENOG410YHHE	Beta lactamase	0.894427	9.999e-05	0.00350854
A.aerophoba	Cellular Processes And Signaling	Defense mechanisms	V	COG1403	HNH endonuclease	0.584114	9.999e-05	0.00350854
A.aerophoba	Cellular Processes And Signaling	Defense mechanisms	V	ENOG4111M4H	HNH endonuclease	0.769082	0.00049995	0.0125703
A.aerophoba	Cellular Processes And Signaling	Defense mechanisms	V	ENOG4111NAU	Hnh endonuclease	0.871672	9.999e-05	0.00350854
A.aerophoba	Cellular Processes And Signaling	Defense mechanisms	V	ENOG4111USP	Hnh endonuclease	0.819886	9.999e-05	0.00350854
A.aerophoba	Cellular Processes And Signaling	Defense mechanisms	V	ENOG4111XHB	HNH endonuclease	0.922749	9.999e-05	0.00350854
A.aerophoba	Cellular Processes And Signaling	Defense mechanisms	V	ENOG4111YN0	Hnh endonuclease	1	9.999e-05	0.00350854
A.aerophoba	Cellular Processes And Signaling	Defense mechanisms	V	ENOG410XQB2	ABC transporter	0.808684	9.999e-05	0.00350854
A.aerophoba	Cellular Processes And Signaling	Defense mechanisms	V	ENOG410XS3A	ABC transporter	1	9.999e-05	0.00350854
A.aerophoba	Cellular Processes And Signaling	Defense mechanisms	V	ENOG4111R1P	ABC transporter	0.785797	0.00029997	0.00823454
A.aerophoba	Cellular Processes And Signaling	Defense mechanisms	V	ENOG410YFPN	Type II restriction	0.665234	0.00089991	0.0208896
A.aerophoba	Cellular Processes And Signaling	Defense mechanisms	V	ENOG4110FVY	Type II restriction	0.824775	0.00229977	0.0474721
A.aerophoba	Cellular Processes And Signaling	Defense mechanisms	V	ENOG4111F1C	Type II restriction	0.949214	9.999e-05	0.00350854
A.aerophoba	Cellular Processes And Signaling	Defense mechanisms	V	ENOG4111GYI	Type II restriction	0.793227	0.00019998	0.00588079
A.aerophoba	Cellular Processes And Signaling	Defense mechanisms	V	ENOG410ZWC3	ABC 2 type transporter	0.881181	9.999e-05	0.00350854
A.aerophoba	Cellular Processes And Signaling	Defense mechanisms	V	COG2810	restriction endonuclease	0.999604	9.999e-05	0.00350854
A.aerophoba	Cellular Processes And Signaling	Defense mechanisms	V	COG4127	restriction endonuclease	0.654106	0.00079992	0.0188416
A.aerophoba	Cellular Processes And Signaling	Defense mechanisms	V	ENOG410XTRD	restriction endonuclease	0.994976	9.999e-05	0.00350854
A.aerophoba	Cellular Processes And Signaling	Defense mechanisms	V	ENOG410XV6K	restriction endonuclease	0.667656	0.00139986	0.0309316
A.aerophoba	Cellular Processes And Signaling	Defense mechanisms	V	ENOG410ZT29	restriction endonuclease	0.726952	0.00119988	0.0269689
A.aerophoba	Cellular Processes And Signaling	Defense mechanisms	V	ENOG4111GCV	Restriction endonuclease	0.653222	0.00169983	0.0365924
A.aerophoba	Cellular Processes And Signaling	Defense mechanisms	V	ENOG4111XCG	restriction endonuclease	0.697618	0.00159984	0.0347232
A.aerophoba	Cellular Processes And Signaling	Defense mechanisms	V	ENOG41122MK	restriction endonuclease	0.942201	9.999e-05	0.00350854
A.aerophoba	Cellular Processes And Signaling	Defense mechanisms	V	COG4748	type I restriction enzyme	0.603814	0.0019998	0.0422656
A.aerophoba	Cellular Processes And Signaling	Defense mechanisms	V	ENOG410ZJSQ	FtsX like permease family	0.968926	9.999e-05	0.00350854
A.aerophoba	Cellular Processes And Signaling	Defense mechanisms	V	ENOG4111FA2	FtsX like permease family	0.986319	9.999e-05	0.00350854
A.aerophoba	Cellular Processes And Signaling	Defense mechanisms	V	ENOG410XP3V	ABC transporter permease	0.764472	9.999e-05	0.00350854
A.aerophoba	Cellular Processes And Signaling	Defense mechanisms	V	ENOG410XR2B	ABC transporter permease	0.751204	9.999e-05	0.00350854
A.aerophoba	Cellular Processes And Signaling	Defense mechanisms	V	ENOG410ZS61	Type II restriction enzyme	0.940811	9.999e-05	0.00350854
A.aerophoba	Cellular Processes And Signaling	Defense mechanisms	V	ENOG4111NKK	Type ii restriction enzyme	0.987571	9.999e-05	0.00350854
A.aerophoba	Cellular Processes And Signaling	Defense mechanisms	V	ENOG410ZUS2	XamI restriction endonuclease	0.894427	0.00029997	0.00823454
A.aerophoba	Cellular Processes And Signaling	Defense mechanisms	V	ENOG4111IDS	restriction endonuclease BglII	0.999336	9.999e-05	0.00350854
A.aerophoba	Cellular Processes And Signaling	Defense mechanisms	V	ENOG4111TZI	Restriction endonuclease EcoRI	0.894427	0.00019998	0.00588079
A.aerophoba	Cellular Processes And Signaling	Defense mechanisms	V	ENOG410YF7N	Type II restriction enzyme SfiI	1	9.999e-05	0.00350854
A.aerophoba	Cellular Processes And Signaling	Defense mechanisms	V	ENOG410YQST	Type II restriction enzyme MunI	0.821354	0.00039996	0.0104062
A.aerophoba	Cellular Processes And Signaling	Defense mechanisms	V	ENOG410ZYXE	type II restriction endonuclease	0.991841	9.999e-05	0.00350854
A.aerophoba	Cellular Processes And Signaling	Defense mechanisms	V	ENOG410XTHI	Type II restriction enzyme NgoMIV	0.796538	9.999e-05	0.00350854
A.aerophoba	Cellular Processes And Signaling	Defense mechanisms	V	COG1002	Type II restriction enzyme methylase	0.749102	9.999e-05	0.00350854
A.aerophoba	Cellular Processes And Signaling	Defense mechanisms	V	COG0286	type I restriction modification system	0.629878	9.999e-05	0.00350854
A.aerophoba	Cellular Processes And Signaling	Defense mechanisms	V	COG0610	Type I site specific deoxyribonuclease	0.605894	0.00029997	0.00823454
A.aerophoba	Cellular Processes And Signaling	Defense mechanisms	V	ENOG410ZI61	Type II site specific deoxyribonuclease	0.843373	9.999e-05	0.00350854
A.aerophoba	Cellular Processes And Signaling	Defense mechanisms	V	ENOG410ZVTA	Type II site specific deoxyribonuclease	0.986108	9.999e-05	0.00350854
A.aerophoba	Cellular Processes And Signaling	Defense mechanisms	V	ENOG4111GZM	Type II site specific deoxyribonuclease	0.735011	0.00069993	0.0167771
A.aerophoba	Cellular Processes And Signaling	Defense mechanisms	V	COG1401	restriction endodeoxyribonuclease activity	0.552772	0.00169983	0.0365924
A.aerophoba	Cellular Processes And Signaling	Defense mechanisms	V	ENOG410Y1BX	Efflux transporter rnd family mfp subunit	0.897817	9.999e-05	0.00350854
A.aerophoba	Cellular Processes And Signaling	Defense mechanisms	V	ENOG410ZVKK	Efflux transporter rnd family mfp subunit	0.702485	0.00219978	0.0456462
A.aerophoba	Cellular Processes And Signaling	Defense mechanisms	V	ENOG4111P86	restriction modification system DNA specificity	0.768839	0.00029997	0.00823454
A.aerophoba	Cellular Processes And Signaling	Defense mechanisms	V	COG0732	Restriction modification system DNA Specificity	0.610181	9.999e-05	0.00350854
A.aerophoba	Cellular Processes And Signaling	Defense mechanisms	V	COG4096	type I restriction modification system R subunit	0.52463	0.0009999	0.0229142
A.aerophoba	Cellular Processes And Signaling	Defense mechanisms	V	ENOG410ZVU5	BsuBIPstI restriction endonuclease domain containing protein	0.951133	9.999e-05	0.00350854
A.aerophoba	Cellular Processes And Signaling	Defense mechanisms	V	COG4257	Inactivates the type B streptogramin antibiotics by linearizing the lactone ring	0.910263	9.999e-05	0.00350854
A.aerophoba	Cellular Processes And Signaling	Intracellular trafficking-secretion-and vesicular transport	U	ENOG4110ZDV	TrbC VIRB2 family	1	9.999e-05	0.00350854
A.aerophoba	Cellular Processes And Signaling	Intracellular trafficking-secretion-and vesicular transport	U	ENOG410ZY5P	mttA Hcf106 family	0.904901	9.999e-05	0.00350854
A.aerophoba	Cellular Processes And Signaling	Intracellular trafficking-secretion-and vesicular transport	U	ENOG410ZXMK	translocase subunit SecG	0.986642	9.999e-05	0.00350854
A.aerophoba	Cellular Processes And Signaling	Intracellular trafficking-secretion-and vesicular transport	U	ENOG4110ZBK	Conjugal transfer protein	1	9.999e-05	0.00350854
A.aerophoba	Cellular Processes And Signaling	Intracellular trafficking-secretion-and vesicular transport	U	ENOG41122ZD	pilus assembly protein traF	0.861807	9.999e-05	0.00350854
A.aerophoba	Cellular Processes And Signaling	Intracellular trafficking-secretion-and vesicular transport	U	ENOG410XSJD	Tyrosinase related protein 1	0.991204	9.999e-05	0.00350854
A.aerophoba	Cellular Processes And Signaling	Intracellular trafficking-secretion-and vesicular transport	U	ENOG410ZSB9	preprotein translocase subunit SecE	0.894427	9.999e-05	0.00350854
A.aerophoba	Cellular Processes And Signaling	Intracellular trafficking-secretion-and vesicular transport	U	ENOG410Y0MA	Preprotein translocase subunit SecG	1	9.999e-05	0.00350854
A.aerophoba	Cellular Processes And Signaling	Intracellular trafficking-secretion-and vesicular transport	U	ENOG41122WY	Biopolymer transport protein ExbD TolR	1	9.999e-05	0.00350854
A.aerophoba	Cellular Processes And Signaling	Intracellular trafficking-secretion-and vesicular transport	U	ENOG410ZK36	platelet endothelial aggregation receptor 1	0.774597	0.00209979	0.0438418
A.aerophoba	Cellular Processes And Signaling	Intracellular trafficking-secretion-and vesicular transport	U	COG0823	Involved in the TonB independent uptake of proteins	0.555643	0.00049995	0.0125703
A.aerophoba	Cellular Processes And Signaling	Posttranslational modification-protein turnover-chaperones	O	COG5550		1	9.999e-05	0.00350854
A.aerophoba	Cellular Processes And Signaling	Posttranslational modification-protein turnover-chaperones	O	ENOG410Y327		0.881617	9.999e-05	0.00350854
A.aerophoba	Cellular Processes And Signaling	Posttranslational modification-protein turnover-chaperones	O	ENOG4111ZN3	Trypsin	1	9.999e-05	0.00350854
A.aerophoba	Cellular Processes And Signaling	Posttranslational modification-protein turnover-chaperones	O	ENOG4111IJI	OsmC family	0.759539	0.00059994	0.014732
A.aerophoba	Cellular Processes And Signaling	Posttranslational modification-protein turnover-chaperones	O	ENOG4111YXG	Glutathione	0.985863	9.999e-05	0.00350854
A.aerophoba	Cellular Processes And Signaling	Posttranslational modification-protein turnover-chaperones	O	ENOG4111ZP3	Glutaredoxin	0.846401	0.00019998	0.00588079
A.aerophoba	Cellular Processes And Signaling	Posttranslational modification-protein turnover-chaperones	O	ENOG410Y31E	OsmC like protein	1	9.999e-05	0.00350854
A.aerophoba	Cellular Processes And Signaling	Posttranslational modification-protein turnover-chaperones	O	ENOG4111GHA	heat shock protein	0.883346	9.999e-05	0.00350854
A.aerophoba	Cellular Processes And Signaling	Posttranslational modification-protein turnover-chaperones	O	ENOG4111P6I	Heat shock protein	0.894427	9.999e-05	0.00350854
A.aerophoba	Cellular Processes And Signaling	Posttranslational modification-protein turnover-chaperones	O	ENOG41123DU	Heat shock protein	0.776221	0.00109989	0.0249802
A.aerophoba	Cellular Processes And Signaling	Posttranslational modification-protein turnover-chaperones	O	COG0719	Fe S assembly protein	0.497778	0.00019998	0.00588079
A.aerophoba	Cellular Processes And Signaling	Posttranslational modification-protein turnover-chaperones	O	ENOG410XTIR	NHL repeat containing	0.544305	0.00219978	0.0456462
A.aerophoba	Cellular Processes And Signaling	Posttranslational modification-protein turnover-chaperones	O	ENOG4111FSP	protein bilin linkage	0.822738	0.00019998	0.00588079
A.aerophoba	Cellular Processes And Signaling	Posttranslational modification-protein turnover-chaperones	O	ENOG410XUEW	Cysteine rich protein 2	0.774597	0.00239976	0.0492265
A.aerophoba	Cellular Processes And Signaling	Posttranslational modification-protein turnover-chaperones	O	ENOG4110ZK3	heat shock protein DNAJ	1	9.999e-05	0.00350854
A.aerophoba	Cellular Processes And Signaling	Posttranslational modification-protein turnover-chaperones	O	COG0396	feS assembly ATPase SufC	0.511721	9.999e-05	0.00350854
A.aerophoba	Cellular Processes And Signaling	Posttranslational modification-protein turnover-chaperones	O	ENOG4111J5J	glutathione Stransferase	0.735322	0.00039996	0.0104062
A.aerophoba	Cellular Processes And Signaling	Posttranslational modification-protein turnover-chaperones	O	ENOG4111J1H	cytochrome oxidase assembly	0.727008	0.00019998	0.00588079
A.aerophoba	Cellular Processes And Signaling	Posttranslational modification-protein turnover-chaperones	O	COG1030	Nodulation efficiency protein	0.693726	0.00029997	0.00823454
A.aerophoba	Cellular Processes And Signaling	Posttranslational modification-protein turnover-chaperones	O	ENOG4111XVH	thioredoxin like protein txlA	0.818464	0.00019998	0.00588079
A.aerophoba	Cellular Processes And Signaling	Posttranslational modification-protein turnover-chaperones	O	ENOG410XVVH	Cytochrome c biogenesis protein	0.774597	0.00209979	0.0438418
A.aerophoba	Cellular Processes And Signaling	Posttranslational modification-protein turnover-chaperones	O	ENOG4110RH0	Ceroid lipofuscinosis neuronal 5	1	9.999e-05	0.00350854
A.aerophoba	Cellular Processes And Signaling	Posttranslational modification-protein turnover-chaperones	O	COG1331	mannose 6 phosphate isomerase activity	0.729802	9.999e-05	0.00350854
A.aerophoba	Cellular Processes And Signaling	Posttranslational modification-protein turnover-chaperones	O	ENOG410ZZX7	Diheme cytochrome SoxA Sulfur oxidation	0.894427	0.00029997	0.00823454
A.aerophoba	Cellular Processes And Signaling	Posttranslational modification-protein turnover-chaperones	O	ENOG41126I6	Glutathione S transferase C terminal domain	1	9.999e-05	0.00350854
A.aerophoba	Cellular Processes And Signaling	Posttranslational modification-protein turnover-chaperones	O	ENOG4111XXI	heat shock protein DnaJ domain containing protein	1	9.999e-05	0.00350854
A.aerophoba	Cellular Processes And Signaling	Posttranslational modification-protein turnover-chaperones	O	ENOG410Y5RZ	peptidase S8 & S53 subtilisin kexin sedolisin	0.774597	0.00209979	0.0438418
A.aerophoba	Cellular Processes And Signaling	Posttranslational modification-protein turnover-chaperones	O	ENOG411069W	peptidase S8 & S53 subtilisin kexin sedolisin	0.894427	9.999e-05	0.00350854
A.aerophoba	Cellular Processes And Signaling	Posttranslational modification-protein turnover-chaperones	O	ENOG410XQ6X	Seems to be required for the assembly of the photosystem I complex	0.697848	0.00169983	0.0365924
A.aerophoba	Cellular Processes And Signaling	Posttranslational modification-protein turnover-chaperones	O	COG1225	alkyl hydroperoxide reductase Thiol specific antioxidant Mal allergen	0.517692	0.00069993	0.0167771
A.aerophoba	Cellular Processes And Signaling	Posttranslational modification-protein turnover-chaperones	O	ENOG4112907	alkyl hydroperoxide reductase Thiol specific antioxidant Mal allergen	1	9.999e-05	0.00350854
A.aerophoba	Cellular Processes And Signaling	Posttranslational modification-protein turnover-chaperones	O	ENOG4111TQA	Binds to cpn60 in the presence of Mg ATP & suppresses the ATPase activity of the latter	0.880059	9.999e-05	0.00350854
A.aerophoba	Cellular Processes And Signaling	Posttranslational modification-protein turnover-chaperones	O	ENOG4111TU6	Involved in urease metallocenter assembly Binds nickel Probably functions as a nickel donor during metallocenter assembly	0.894427	0.00029997	0.00823454
A.aerophoba	Cellular Processes And Signaling	Posttranslational modification-protein turnover-chaperones	O	ENOG4111TQM	Heme chaperone required for the biogenesis of c type cytochromes Transiently binds heme delivered by CcmC & transfers the heme to apo cytochromes in a process facilitated by CcmF & CcmH	0.67994	0.00189981	0.0404893
A.aerophoba	Cellular Processes And Signaling	Posttranslational modification-protein turnover-chaperones	O	COG0466	ATP dependent serine protease that mediates the selective degradation of mutant & abnormal proteins as well as certain short lived regulatory proteins	0.429895	0.00059994	0.014732
A.aerophoba	Cellular Processes And Signaling	Signal transduction mechanisms	T	ENOG410ZGGU	FHA	0.774597	0.00239976	0.0492265
A.aerophoba	Cellular Processes And Signaling	Signal transduction mechanisms	T	ENOG4111FHZ	STYKc	0.961336	9.999e-05	0.00350854
A.aerophoba	Cellular Processes And Signaling	Signal transduction mechanisms	T	ENOG410XQ4K	HATPase c	0.839251	9.999e-05	0.00350854
A.aerophoba	Cellular Processes And Signaling	Signal transduction mechanisms	T	ENOG410ZXRX	STAS domain	1	9.999e-05	0.00350854
A.aerophoba	Cellular Processes And Signaling	Signal transduction mechanisms	T	COG3850	Histidine kinase	0.894205	9.999e-05	0.00350854
A.aerophoba	Cellular Processes And Signaling	Signal transduction mechanisms	T	ENOG410XQA6	Histidine kinase	0.875196	9.999e-05	0.00350854
A.aerophoba	Cellular Processes And Signaling	Signal transduction mechanisms	T	ENOG410XSD8	Histidine kinase	0.774597	0.00209979	0.0438418
A.aerophoba	Cellular Processes And Signaling	Signal transduction mechanisms	T	ENOG410YS9X	Histidine kinase	0.805305	9.999e-05	0.00350854
A.aerophoba	Cellular Processes And Signaling	Signal transduction mechanisms	T	ENOG4111I7B	Histidine kinase	0.925644	9.999e-05	0.00350854
A.aerophoba	Cellular Processes And Signaling	Signal transduction mechanisms	T	ENOG4111SP6	Histidine kinase	0.773763	9.999e-05	0.00350854
A.aerophoba	Cellular Processes And Signaling	Signal transduction mechanisms	T	ENOG4111WG8	Histidine kinase	0.946249	9.999e-05	0.00350854
A.aerophoba	Cellular Processes And Signaling	Signal transduction mechanisms	T	ENOG410XU59	Response Regulator	0.774597	0.00239976	0.0492265
A.aerophoba	Cellular Processes And Signaling	Signal transduction mechanisms	T	ENOG410ZX5J	protein with CBS domains	0.774597	0.00209979	0.0438418
A.aerophoba	Cellular Processes And Signaling	Signal transduction mechanisms	T	ENOG410Y7EQ	stage II sporulation protein	0.894427	0.00029997	0.00823454
A.aerophoba	Cellular Processes And Signaling	Signal transduction mechanisms	T	ENOG410ZX3H	stage II sporulation protein	1	9.999e-05	0.00350854
A.aerophoba	Cellular Processes And Signaling	Signal transduction mechanisms	T	ENOG410ZY2S	stage II sporulation protein	0.894427	0.00029997	0.00823454
A.aerophoba	Cellular Processes And Signaling	Signal transduction mechanisms	T	ENOG4111KYD	response regulator Receiver	0.763294	0.00019998	0.00588079
A.aerophoba	Cellular Processes And Signaling	Signal transduction mechanisms	T	ENOG410ZK1K	fha domain containing protein	0.894427	9.999e-05	0.00350854
A.aerophoba	Cellular Processes And Signaling	Signal transduction mechanisms	T	ENOG410YMKP	Serine Threonine protein kinase	0.958775	9.999e-05	0.00350854
A.aerophoba	Cellular Processes And Signaling	Signal transduction mechanisms	T	ENOG4111MNT	cyclic nucleotide binding protein	0.766941	0.00019998	0.00588079
A.aerophoba	Cellular Processes And Signaling	Signal transduction mechanisms	T	ENOG410ZN70	dual specificity protein phosphatase	0.973365	9.999e-05	0.00350854
A.aerophoba	Cellular Processes And Signaling	Signal transduction mechanisms	T	ENOG4111K88	protein serine threonine phosphatase	0.894427	0.00029997	0.00823454
A.aerophoba	Cellular Processes And Signaling	Signal transduction mechanisms	T	ENOG410ZNK7	Somatic embryogenesis receptor kinase	0.980474	9.999e-05	0.00350854
A.aerophoba	Cellular Processes And Signaling	Signal transduction mechanisms	T	ENOG410XVK4	transcriptional regulator crp fnr family	0.832493	9.999e-05	0.00350854
A.aerophoba	Cellular Processes And Signaling	Signal transduction mechanisms	T	ENOG410ZJSA	Proto chlorophyllide reductase 57 kD subunit	1	9.999e-05	0.00350854
A.aerophoba	Cellular Processes And Signaling	Signal transduction mechanisms	T	COG5635	Signal transduction protein with Nacht domain	0.726057	0.00039996	0.0104062
A.aerophoba	Cellular Processes And Signaling	Signal transduction mechanisms	T	ENOG410Y2NY	Toxic component of a toxin antitoxin TA module	0.975896	9.999e-05	0.00350854
A.aerophoba	Cellular Processes And Signaling	Signal transduction mechanisms	T	ENOG4111NPA	Toxic component of a toxin antitoxin TA module	1	9.999e-05	0.00350854
A.aerophoba	Cellular Processes And Signaling	Signal transduction mechanisms	T	ENOG4111RZB	Toxic component of a toxin antitoxin TA module	0.741684	0.00089991	0.0208896
A.aerophoba	Cellular Processes And Signaling	Signal transduction mechanisms	T	ENOG410Y8YK	Serine Threonine protein kinase with WD40 repeats	0.894427	9.999e-05	0.00350854
A.aerophoba	Cellular Processes And Signaling	Signal transduction mechanisms	T	ENOG410YJQP	Two component Transcriptional regulator winged helix family	0.677307	0.00229977	0.0474721
A.aerophoba	Cellular Processes And Signaling	Signal transduction mechanisms	T	ENOG4111VVV	anti sigma regulatory factor serine threonine protein kinase	0.957789	9.999e-05	0.00350854
A.aerophoba	Cellular Processes And Signaling	Signal transduction mechanisms	T	ENOG4111A6F	LRR receptor like serine threonine protein kinase At1g56130 like	1	9.999e-05	0.00350854
A.aerophoba	Cellular Processes And Signaling	Signal transduction mechanisms	T	ENOG4110USE	Pleckstrin homology domain containing family F With FYVE domain member 1	0.753062	0.00089991	0.0208896
A.aerophoba	Information Storage And Processing	Replication-recombination and repair	L	COG4889		0.808283	9.999e-05	0.00350854
A.aerophoba	Information Storage And Processing	Replication-recombination and repair	L	ENOG410Y096		0.997032	9.999e-05	0.00350854
A.aerophoba	Information Storage And Processing	Replication-recombination and repair	L	ENOG410Y32X		0.864863	0.00059994	0.014732
A.aerophoba	Information Storage And Processing	Replication-recombination and repair	L	ENOG410YH2B		0.894427	0.00019998	0.00588079
A.aerophoba	Information Storage And Processing	Replication-recombination and repair	L	ENOG410YRIQ		1	9.999e-05	0.00350854
A.aerophoba	Information Storage And Processing	Replication-recombination and repair	L	ENOG410YY0F		0.984563	9.999e-05	0.00350854
A.aerophoba	Information Storage And Processing	Replication-recombination and repair	L	ENOG410Z4IH		0.774597	0.00239976	0.0492265
A.aerophoba	Information Storage And Processing	Replication-recombination and repair	L	ENOG410Z6WQ		1	9.999e-05	0.00350854
A.aerophoba	Information Storage And Processing	Replication-recombination and repair	L	ENOG410ZBXY		0.774597	0.00239976	0.0492265
A.aerophoba	Information Storage And Processing	Replication-recombination and repair	L	ENOG410ZVDF		1	9.999e-05	0.00350854
A.aerophoba	Information Storage And Processing	Replication-recombination and repair	L	ENOG410ZX8N		0.764866	0.00079992	0.0188416
A.aerophoba	Information Storage And Processing	Replication-recombination and repair	L	ENOG4111CEC		1	9.999e-05	0.00350854
A.aerophoba	Information Storage And Processing	Replication-recombination and repair	L	ENOG4111RPA		0.894427	0.00029997	0.00823454
A.aerophoba	Information Storage And Processing	Replication-recombination and repair	L	ENOG4111UB7		1	9.999e-05	0.00350854
A.aerophoba	Information Storage And Processing	Replication-recombination and repair	L	ENOG41127JH		0.865753	9.999e-05	0.00350854
A.aerophoba	Information Storage And Processing	Replication-recombination and repair	L	COG0553	helicase	0.458349	9.999e-05	0.00350854
A.aerophoba	Information Storage And Processing	Replication-recombination and repair	L	ENOG410XQCP	helicase	0.903783	9.999e-05	0.00350854
A.aerophoba	Information Storage And Processing	Replication-recombination and repair	L	COG2452	resolvase	0.858653	9.999e-05	0.00350854
A.aerophoba	Information Storage And Processing	Replication-recombination and repair	L	ENOG410XRKW	Integrase	0.886673	9.999e-05	0.00350854
A.aerophoba	Information Storage And Processing	Replication-recombination and repair	L	ENOG41103Q3	Integrase	0.954749	9.999e-05	0.00350854
A.aerophoba	Information Storage And Processing	Replication-recombination and repair	L	ENOG41119QJ	Integrase	0.916157	9.999e-05	0.00350854
A.aerophoba	Information Storage And Processing	Replication-recombination and repair	L	ENOG4111TXE	Resolvase	1	9.999e-05	0.00350854
A.aerophoba	Information Storage And Processing	Replication-recombination and repair	L	COG0675	Transposase	0.826614	9.999e-05	0.00350854
A.aerophoba	Information Storage And Processing	Replication-recombination and repair	L	COG3335	transposase	0.625201	0.00119988	0.0269689
A.aerophoba	Information Storage And Processing	Replication-recombination and repair	L	COG4584	Transposase	0.601013	9.999e-05	0.00350854
A.aerophoba	Information Storage And Processing	Replication-recombination and repair	L	ENOG410XQJV	transposase	0.822568	0.00079992	0.0188416
A.aerophoba	Information Storage And Processing	Replication-recombination and repair	L	ENOG410XS43	transposase	0.720839	0.00019998	0.00588079
A.aerophoba	Information Storage And Processing	Replication-recombination and repair	L	ENOG410XSIU	transposase	0.681618	0.00119988	0.0269689
A.aerophoba	Information Storage And Processing	Replication-recombination and repair	L	ENOG410XT8A	Transposase	0.874423	9.999e-05	0.00350854
A.aerophoba	Information Storage And Processing	Replication-recombination and repair	L	ENOG410XTXU	transposase	0.939108	9.999e-05	0.00350854
A.aerophoba	Information Storage And Processing	Replication-recombination and repair	L	ENOG410YRXX	type II DNA	0.885389	9.999e-05	0.00350854
A.aerophoba	Information Storage And Processing	Replication-recombination and repair	L	ENOG410ZM4J	Transposase	0.973919	9.999e-05	0.00350854
A.aerophoba	Information Storage And Processing	Replication-recombination and repair	L	ENOG410ZQGD	Transposase	0.998176	9.999e-05	0.00350854
A.aerophoba	Information Storage And Processing	Replication-recombination and repair	L	ENOG4110SJK	transposase	0.90099	9.999e-05	0.00350854
A.aerophoba	Information Storage And Processing	Replication-recombination and repair	L	ENOG4111F6Q	Transposase	0.995701	9.999e-05	0.00350854
A.aerophoba	Information Storage And Processing	Replication-recombination and repair	L	ENOG4111H7A	Transposase	0.847254	9.999e-05	0.00350854
A.aerophoba	Information Storage And Processing	Replication-recombination and repair	L	ENOG4111K9G	transposase	0.72548	9.999e-05	0.00350854
A.aerophoba	Information Storage And Processing	Replication-recombination and repair	L	ENOG4111KBM	Transposase	0.97676	9.999e-05	0.00350854
A.aerophoba	Information Storage And Processing	Replication-recombination and repair	L	ENOG4111V3H	Transposase	0.894427	9.999e-05	0.00350854
A.aerophoba	Information Storage And Processing	Replication-recombination and repair	L	ENOG411209C	Transposase	0.768993	0.00029997	0.00823454
A.aerophoba	Information Storage And Processing	Replication-recombination and repair	L	ENOG41120XE	Transposase	0.808161	0.00069993	0.0167771
A.aerophoba	Information Storage And Processing	Replication-recombination and repair	L	ENOG41125QU	transposase	0.958225	9.999e-05	0.00350854
A.aerophoba	Information Storage And Processing	Replication-recombination and repair	L	ENOG41126NX	Transposase	0.894427	9.999e-05	0.00350854
A.aerophoba	Information Storage And Processing	Replication-recombination and repair	L	ENOG41129C5	transposase	0.871409	9.999e-05	0.00350854
A.aerophoba	Information Storage And Processing	Replication-recombination and repair	L	ENOG41129T4	Transposase	0.762906	9.999e-05	0.00350854
A.aerophoba	Information Storage And Processing	Replication-recombination and repair	L	ENOG4111GYY	Endonuclease	0.972194	9.999e-05	0.00350854
A.aerophoba	Information Storage And Processing	Replication-recombination and repair	L	COG1743	DNA methylase	0.959981	9.999e-05	0.00350854
A.aerophoba	Information Storage And Processing	Replication-recombination and repair	L	COG2189	DNA methylase	0.768091	9.999e-05	0.00350854
A.aerophoba	Information Storage And Processing	Replication-recombination and repair	L	ENOG410Y0FQ	DNA methylase	0.914603	9.999e-05	0.00350854
A.aerophoba	Information Storage And Processing	Replication-recombination and repair	L	ENOG410ZVJB	DNA methylase	0.846058	0.00049995	0.0125703
A.aerophoba	Information Storage And Processing	Replication-recombination and repair	L	ENOG4110326	DNA methylase	0.982429	9.999e-05	0.00350854
A.aerophoba	Information Storage And Processing	Replication-recombination and repair	L	ENOG410ZSDM	DDE Tnp IS1595	0.972666	9.999e-05	0.00350854
A.aerophoba	Information Storage And Processing	Replication-recombination and repair	L	ENOG4112049	transposase is3	0.979251	9.999e-05	0.00350854
A.aerophoba	Information Storage And Processing	Replication-recombination and repair	L	ENOG4111Q4Y	Adenine specific	0.708566	0.00129987	0.0289648
A.aerophoba	Information Storage And Processing	Replication-recombination and repair	L	ENOG411273J	Transposase OrfB	0.882758	9.999e-05	0.00350854
A.aerophoba	Information Storage And Processing	Replication-recombination and repair	L	ENOG410XTBT	N 6 DNA Methylase	0.885067	9.999e-05	0.00350854
A.aerophoba	Information Storage And Processing	Replication-recombination and repair	L	ENOG410Y571	N 6 DNA Methylase	0.922964	9.999e-05	0.00350854
A.aerophoba	Information Storage And Processing	Replication-recombination and repair	L	ENOG410Z00J	Uvrd rep helicase	0.747247	0.00069993	0.0167771
A.aerophoba	Information Storage And Processing	Replication-recombination and repair	L	ENOG410ZK3E	N 6 DNA Methylase	1	9.999e-05	0.00350854
A.aerophoba	Information Storage And Processing	Replication-recombination and repair	L	ENOG410ZQUJ	Dna repair helicase	0.889823	9.999e-05	0.00350854
A.aerophoba	Information Storage And Processing	Replication-recombination and repair	L	ENOG4111YMQ	phage DNA methylase	0.90127	9.999e-05	0.00350854
A.aerophoba	Information Storage And Processing	Replication-recombination and repair	L	ENOG41124AU	Homing endonuclease	0.860957	0.00059994	0.014732
A.aerophoba	Information Storage And Processing	Replication-recombination and repair	L	ENOG4112AUV	Pfam Transposase 35	0.978579	9.999e-05	0.00350854
A.aerophoba	Information Storage And Processing	Replication-recombination and repair	L	COG1583	endonuclease activity	0.913424	9.999e-05	0.00350854
A.aerophoba	Information Storage And Processing	Replication-recombination and repair	L	ENOG410XP2S	dna methyltransferase	0.965456	9.999e-05	0.00350854
A.aerophoba	Information Storage And Processing	Replication-recombination and repair	L	COG1205	DEAD DEAH box helicase	0.728998	9.999e-05	0.00350854
A.aerophoba	Information Storage And Processing	Replication-recombination and repair	L	ENOG410YQT0	DEAD DEAH box helicase	0.772017	9.999e-05	0.00350854
A.aerophoba	Information Storage And Processing	Replication-recombination and repair	L	ENOG410ZVR9	DEAD DEAH box helicase	0.894427	0.00029997	0.00823454
A.aerophoba	Information Storage And Processing	Replication-recombination and repair	L	ENOG41123GT	IS4 family Transposase	0.832545	0.0009999	0.0229142
A.aerophoba	Information Storage And Processing	Replication-recombination and repair	L	ENOG410XQQ7	helicase domain protein	0.881218	9.999e-05	0.00350854
A.aerophoba	Information Storage And Processing	Replication-recombination and repair	L	ENOG410XT1T	Transposase IS4 family	0.911207	9.999e-05	0.00350854
A.aerophoba	Information Storage And Processing	Replication-recombination and repair	L	ENOG4111SY5	ISBm1 transposase orfA	0.921737	9.999e-05	0.00350854
A.aerophoba	Information Storage And Processing	Replication-recombination and repair	L	ENOG4111T68	Transposase IS4 family	0.974003	9.999e-05	0.00350854
A.aerophoba	Information Storage And Processing	Replication-recombination and repair	L	ENOG410XXPR	ISGsu7 transposase OrfA	0.894427	9.999e-05	0.00350854
A.aerophoba	Information Storage And Processing	Replication-recombination and repair	L	ENOG410Y74J	IS630 family transposase	0.894427	0.00019998	0.00588079
A.aerophoba	Information Storage And Processing	Replication-recombination and repair	L	ENOG4111XDB	IS66 Orf2 family protein	0.979638	9.999e-05	0.00350854
A.aerophoba	Information Storage And Processing	Replication-recombination and repair	L	COG1353	crispr associated protein	0.786295	9.999e-05	0.00350854
A.aerophoba	Information Storage And Processing	Replication-recombination and repair	L	ENOG4111JWI	CRISPR Associated Protein	0.862294	0.00029997	0.00823454
A.aerophoba	Information Storage And Processing	Replication-recombination and repair	L	ENOG4111MJR	crispr associated protein	0.902647	9.999e-05	0.00350854
A.aerophoba	Information Storage And Processing	Replication-recombination and repair	L	ENOG4110BMY	CRISPR associated helicase	0.894427	0.00019998	0.00588079
A.aerophoba	Information Storage And Processing	Replication-recombination and repair	L	COG1591	Holliday junction resolvase	0.892602	0.00029997	0.00823454
A.aerophoba	Information Storage And Processing	Replication-recombination and repair	L	ENOG410XPD4	Integrase catalytic subunit	0.856552	9.999e-05	0.00350854
A.aerophoba	Information Storage And Processing	Replication-recombination and repair	L	ENOG410XPK3	Integrase catalytic subunit	0.765174	9.999e-05	0.00350854
A.aerophoba	Information Storage And Processing	Replication-recombination and repair	L	ENOG410XTHD	Integrase catalytic subunit	0.79605	9.999e-05	0.00350854
A.aerophoba	Information Storage And Processing	Replication-recombination and repair	L	ENOG410ZJJZ	SNF2 family N terminal domain	1	9.999e-05	0.00350854
A.aerophoba	Information Storage And Processing	Replication-recombination and repair	L	ENOG410ZUWF	transposase IS605 OrfB family	1	9.999e-05	0.00350854
A.aerophoba	Information Storage And Processing	Replication-recombination and repair	L	ENOG4111JKG	transposase IS605 OrfB family	0.894427	0.00019998	0.00588079
A.aerophoba	Information Storage And Processing	Replication-recombination and repair	L	COG1337	Crispr associated ramp protein	0.8773	9.999e-05	0.00350854
A.aerophoba	Information Storage And Processing	Replication-recombination and repair	L	COG1688	crispr associated protein cas5	0.887889	0.00029997	0.00823454
A.aerophoba	Information Storage And Processing	Replication-recombination and repair	L	ENOG410ZVYF	Transposase IS4 Family Protein	0.859168	0.00019998	0.00588079
A.aerophoba	Information Storage And Processing	Replication-recombination and repair	L	ENOG410ZX15	CRISPR associated protein cas2	0.918719	9.999e-05	0.00350854
A.aerophoba	Information Storage And Processing	Replication-recombination and repair	L	ENOG4110T0X	CRISPR associated protein Cmr3	0.990558	9.999e-05	0.00350854
A.aerophoba	Information Storage And Processing	Replication-recombination and repair	L	ENOG41111BS	CRISPR associated protein Csc2	0.981068	9.999e-05	0.00350854
A.aerophoba	Information Storage And Processing	Replication-recombination and repair	L	ENOG4111MHK	superfamily I DNA RNA helicase	0.86785	9.999e-05	0.00350854
A.aerophoba	Information Storage And Processing	Replication-recombination and repair	L	ENOG4111NTG	DNA binding domain transposase	0.894427	0.00029997	0.00823454
A.aerophoba	Information Storage And Processing	Replication-recombination and repair	L	ENOG4111VHR	CRISPR associated protein cas2	0.70046	0.0019998	0.0422656
A.aerophoba	Information Storage And Processing	Replication-recombination and repair	L	ENOG4111ZA9	CRISPR associated protein Csc2	1	9.999e-05	0.00350854
A.aerophoba	Information Storage And Processing	Replication-recombination and repair	L	ENOG4112446	Phage integrase family protein	0.781626	0.00039996	0.0104062
A.aerophoba	Information Storage And Processing	Replication-recombination and repair	L	ENOG4112B79	Transposase IS4 family protein	0.885446	0.00019998	0.00588079
A.aerophoba	Information Storage And Processing	Replication-recombination and repair	L	COG1203	CRISPR associated helicase cas3	0.565239	0.00089991	0.0208896
A.aerophoba	Information Storage And Processing	Replication-recombination and repair	L	ENOG410XQYJ	CRISPR associated helicase Cas3	0.996981	9.999e-05	0.00350854
A.aerophoba	Information Storage And Processing	Replication-recombination and repair	L	ENOG410Y9RB	Transposase IS4 family protein	0.994563	9.999e-05	0.00350854
A.aerophoba	Information Storage And Processing	Replication-recombination and repair	L	ENOG410ZIGI	Transposase IS4 family protein	0.999248	9.999e-05	0.00350854
A.aerophoba	Information Storage And Processing	Replication-recombination and repair	L	ENOG410ZW44	Transposase IS4 family protein	0.993751	9.999e-05	0.00350854
A.aerophoba	Information Storage And Processing	Replication-recombination and repair	L	ENOG411016A	Transposase IS4 family protein	1	9.999e-05	0.00350854
A.aerophoba	Information Storage And Processing	Replication-recombination and repair	L	ENOG4111XS7	Transposase IS4 family protein	0.853035	9.999e-05	0.00350854
A.aerophoba	Information Storage And Processing	Replication-recombination and repair	L	ENOG4111Z47	Transposase IS4 family protein	0.813977	0.00029997	0.00823454
A.aerophoba	Information Storage And Processing	Replication-recombination and repair	L	ENOG410XRYU	CRISPR associated protein GSU0053	0.984485	9.999e-05	0.00350854
A.aerophoba	Information Storage And Processing	Replication-recombination and repair	L	ENOG4111KI9	Transposase for transposon Tn5 Tnp	0.99061	9.999e-05	0.00350854
A.aerophoba	Information Storage And Processing	Replication-recombination and repair	L	ENOG41111RK	DNA topoisomerase type IA Zn finger	0.894427	9.999e-05	0.00350854
A.aerophoba	Information Storage And Processing	Replication-recombination and repair	L	COG0863	DNA methylase n 4 n 6 domain protein	0.624935	0.00029997	0.00823454
A.aerophoba	Information Storage And Processing	Replication-recombination and repair	L	ENOG410XQ84	DNA methylase n 4 n 6 domain protein	0.834828	9.999e-05	0.00350854
A.aerophoba	Information Storage And Processing	Replication-recombination and repair	L	ENOG410XRC2	DNA methylase n 4 n 6 domain protein	0.949933	9.999e-05	0.00350854
A.aerophoba	Information Storage And Processing	Replication-recombination and repair	L	ENOG41122WU	transposase IS3 IS911 family protein	0.819208	9.999e-05	0.00350854
A.aerophoba	Information Storage And Processing	Replication-recombination and repair	L	ENOG410ZXM9	DNA binding domain containing protein	0.873629	0.00029997	0.00823454
A.aerophoba	Information Storage And Processing	Replication-recombination and repair	L	ENOG411008Y	Dead deah box helicase domain protein	0.894427	9.999e-05	0.00350854
A.aerophoba	Information Storage And Processing	Replication-recombination and repair	L	ENOG4111KXM	CRISPR associated protein Cas5 family	0.943161	9.999e-05	0.00350854
A.aerophoba	Information Storage And Processing	Replication-recombination and repair	L	ENOG41120DR	transposase IS3 IS911 family protein	0.993225	9.999e-05	0.00350854
A.aerophoba	Information Storage And Processing	Replication-recombination and repair	L	ENOG4112354	maintenance of CRISPR repeat elements	1	9.999e-05	0.00350854
A.aerophoba	Information Storage And Processing	Replication-recombination and repair	L	ENOG411297V	DNA binding domain containing protein	0.894427	0.00029997	0.00823454
A.aerophoba	Information Storage And Processing	Replication-recombination and repair	L	COG1201	purine NTP dependent helicase activity	0.547962	9.999e-05	0.00350854
A.aerophoba	Information Storage And Processing	Replication-recombination and repair	L	ENOG410Y6PV	Crispr associated protein cse4 family	0.794971	9.999e-05	0.00350854
A.aerophoba	Information Storage And Processing	Replication-recombination and repair	L	ENOG410YQAB	transposase & inactivated derivative	0.880747	9.999e-05	0.00350854
A.aerophoba	Information Storage And Processing	Replication-recombination and repair	L	ENOG410ZU2G	CRISPR associated protein Cse1 family	0.934267	9.999e-05	0.00350854
A.aerophoba	Information Storage And Processing	Replication-recombination and repair	L	ENOG410XPFC	Type II site specific deoxyribonuclease	0.964056	9.999e-05	0.00350854
A.aerophoba	Information Storage And Processing	Replication-recombination and repair	L	ENOG4111IAD	CRISPR associated protein Cas6 related	0.855833	9.999e-05	0.00350854
A.aerophoba	Information Storage And Processing	Replication-recombination and repair	L	ENOG4111K7Z	CRISPR associated protein Cas APE2256	0.977722	9.999e-05	0.00350854
A.aerophoba	Information Storage And Processing	Replication-recombination and repair	L	ENOG41100Y1	CRISPR associated protein APE2256 family	0.894427	0.00029997	0.00823454
A.aerophoba	Information Storage And Processing	Replication-recombination and repair	L	ENOG4110J1B	CRISPR associated protein NE0113 family	0.974979	9.999e-05	0.00350854
A.aerophoba	Information Storage And Processing	Replication-recombination and repair	L	ENOG410ZVZ0	Eco57I restriction modification methylase	1	9.999e-05	0.00350854
A.aerophoba	Information Storage And Processing	Replication-recombination and repair	L	ENOG410ZVZY	CRISPR associated protein GSU0053 family	0.982855	9.999e-05	0.00350854
A.aerophoba	Information Storage And Processing	Replication-recombination and repair	L	ENOG41127YY	CRISPR associated protein GSU0054 family	1	9.999e-05	0.00350854
A.aerophoba	Information Storage And Processing	Replication-recombination and repair	L	ENOG410XP9N	CRISPR associated protein TIGR02710 family	0.681159	0.00149985	0.032807
A.aerophoba	Information Storage And Processing	Replication-recombination and repair	L	COG1336	Crispr associated ramp protein Cmr4 family	0.95125	9.999e-05	0.00350854
A.aerophoba	Information Storage And Processing	Replication-recombination and repair	L	COG1367	Crispr associated ramp protein Cmr1 family	0.934528	9.999e-05	0.00350854
A.aerophoba	Information Storage And Processing	Replication-recombination and repair	L	COG1604	Crispr associated ramp protein Cmr6 family	0.982313	9.999e-05	0.00350854
A.aerophoba	Information Storage And Processing	Replication-recombination and repair	L	COG1857	CRISPR associated autoregulator DevR family	0.74757	0.00049995	0.0125703
A.aerophoba	Information Storage And Processing	Replication-recombination and repair	L	ENOG4112298	DNA binding domain protein excisionase family	0.696996	0.00049995	0.0125703
A.aerophoba	Information Storage And Processing	Replication-recombination and repair	L	ENOG410XQ4F	DNA methylase N 4 N 6 domain containing protein	0.998094	9.999e-05	0.00350854
A.aerophoba	Information Storage And Processing	Replication-recombination and repair	L	ENOG4111K08	DNA methylase N 4 N 6 domain containing protein	1	9.999e-05	0.00350854
A.aerophoba	Information Storage And Processing	Replication-recombination and repair	L	ENOG4111YQ5	D12 class N6 adenine specific DNA methyltransferase	0.886175	9.999e-05	0.00350854
A.aerophoba	Information Storage And Processing	Replication-recombination and repair	L	ENOG410XQUR	single strand selective monofunctional uracil DNA glycosylase 1	0.699282	0.00029997	0.00823454
A.aerophoba	Information Storage And Processing	Replication-recombination and repair	L	COG1637	Cleaves both 3 & 5 ssDNA extremities of branched DNA structures	0.659528	0.00229977	0.0474721
A.aerophoba	Information Storage And Processing	Replication-recombination and repair	L	ENOG4111HVY	Nucleotidyltransferase DNA polymerase involved in DNA repair like protein	0.894427	9.999e-05	0.00350854
A.aerophoba	Information Storage And Processing	Replication-recombination and repair	L	COG0353	May play a role in DNA repair It seems to be involved in an RecBC independent recombinational process of DNA repair It may act with RecF & RecO	0.443472	0.00119988	0.0269689
A.aerophoba	Information Storage And Processing	Replication-recombination and repair	L	COG1933	Possesses two activities a DNA synthesis polymerase & an exonucleolytic activity that degrades single stranded DNA in the 3 to 5 direction	1	9.999e-05	0.00350854
A.aerophoba	Information Storage And Processing	Replication-recombination and repair	L	COG2255	The RuvA RuvB complex in the presence of ATP renatures cruciform structure in supercoiled DNA	0.444544	0.00089991	0.0208896
A.aerophoba	Information Storage And Processing	Replication-recombination and repair	L	COG1343	CRISPR clustered regularly interspaced short palindromic repeat	0.66778	0.00119988	0.0269689
A.aerophoba	Information Storage And Processing	Replication-recombination and repair	L	ENOG410XUBY	CRISPR clustered regularly interspaced short palindromic repeat	0.854516	0.00069993	0.0167771
A.aerophoba	Information Storage And Processing	Replication-recombination and repair	L	ENOG410ZY8V	CRISPR clustered regularly interspaced short palindromic repeat	0.894427	0.00029997	0.00823454
A.aerophoba	Information Storage And Processing	Replication-recombination and repair	L	COG1518	CRISPR clustered regularly interspaced short palindromic repeat	0.659945	9.999e-05	0.00350854
A.aerophoba	Information Storage And Processing	Replication-recombination and repair	L	COG1754	Releases the supercoiling & torsional tension of DNA	0.519111	0.00089991	0.0208896
A.aerophoba	Information Storage And Processing	Transcription	K	COG5340		0.768447	0.00049995	0.0125703
A.aerophoba	Information Storage And Processing	Transcription	K	ENOG410XYI6		0.894427	0.00029997	0.00823454
A.aerophoba	Information Storage And Processing	Transcription	K	ENOG410XYUD		1	9.999e-05	0.00350854
A.aerophoba	Information Storage And Processing	Transcription	K	ENOG410YUH8		0.774597	0.00209979	0.0438418
A.aerophoba	Information Storage And Processing	Transcription	K	ENOG41121WB		0.712378	0.00229977	0.0474721
A.aerophoba	Information Storage And Processing	Transcription	K	ENOG4112AN3		0.894427	0.00029997	0.00823454
A.aerophoba	Information Storage And Processing	Transcription	K	ENOG4111G4F	FCD	0.856122	9.999e-05	0.00350854
A.aerophoba	Information Storage And Processing	Transcription	K	ENOG410XU2B	HTH XRE	0.792902	0.00069993	0.0167771
A.aerophoba	Information Storage And Processing	Transcription	K	ENOG410ZZKN	HTH XRE	0.96281	9.999e-05	0.00350854
A.aerophoba	Information Storage And Processing	Transcription	K	ENOG41128R4	HTH XRE	0.873078	9.999e-05	0.00350854
A.aerophoba	Information Storage And Processing	Transcription	K	ENOG410XY4S	MazE toxin	0.73862	0.0009999	0.0229142
A.aerophoba	Information Storage And Processing	Transcription	K	ENOG410Y0UM	SpoVT AbrB	0.775922	9.999e-05	0.00350854
A.aerophoba	Information Storage And Processing	Transcription	K	ENOG410ZYMM	xre family	0.894427	0.00029997	0.00823454
A.aerophoba	Information Storage And Processing	Transcription	K	ENOG4111W48	SpoVT AbrB	0.903637	9.999e-05	0.00350854
A.aerophoba	Information Storage And Processing	Transcription	K	ENOG411240P	XRE family	0.894427	9.999e-05	0.00350854
A.aerophoba	Information Storage And Processing	Transcription	K	ENOG410YK02	AAA 4 family	0.882872	9.999e-05	0.00350854
A.aerophoba	Information Storage And Processing	Transcription	K	ENOG410ZIE6	CopG Arc MetJ	0.894427	9.999e-05	0.00350854
A.aerophoba	Information Storage And Processing	Transcription	K	ENOG4111P4H	rna polymerase	0.894427	0.00029997	0.00823454
A.aerophoba	Information Storage And Processing	Transcription	K	ENOG4111P57	RNA Polymerase	0.894427	0.00019998	0.00588079
A.aerophoba	Information Storage And Processing	Transcription	K	ENOG410ZXAI	transcriptional	0.795257	0.00029997	0.00823454
A.aerophoba	Information Storage And Processing	Transcription	K	ENOG410ZKR7	Sigma 70 region 4	0.774597	0.00209979	0.0438418
A.aerophoba	Information Storage And Processing	Transcription	K	ENOG411286P	DNA binding protein	0.894427	9.999e-05	0.00350854
A.aerophoba	Information Storage And Processing	Transcription	K	COG3609	CopG Arc MetJ family	0.678464	0.00029997	0.00823454
A.aerophoba	Information Storage And Processing	Transcription	K	ENOG410XV6M	Divergent AAA domain	0.894427	0.00029997	0.00823454
A.aerophoba	Information Storage And Processing	Transcription	K	ENOG410XWQM	Transcription factor	0.998469	9.999e-05	0.00350854
A.aerophoba	Information Storage And Processing	Transcription	K	ENOG4111USE	Divergent AAA domain	0.773482	0.0009999	0.0229142
A.aerophoba	Information Storage And Processing	Transcription	K	ENOG410YYKH	PAS PAC sensor protein	1	9.999e-05	0.00350854
A.aerophoba	Information Storage And Processing	Transcription	K	COG5625	Transcription regulator	0.894427	9.999e-05	0.00350854
A.aerophoba	Information Storage And Processing	Transcription	K	ENOG4111J5W	Transcription factor 19	1	9.999e-05	0.00350854
A.aerophoba	Information Storage And Processing	Transcription	K	COG3903	transcriptional regulator	0.706321	0.00079992	0.0188416
A.aerophoba	Information Storage And Processing	Transcription	K	COG4190	Transcriptional regulator	0.64353	0.00169983	0.0365924
A.aerophoba	Information Storage And Processing	Transcription	K	COG5499	Transcriptional regulator	0.710546	9.999e-05	0.00350854
A.aerophoba	Information Storage And Processing	Transcription	K	ENOG410XTSI	Transcriptional regulator	0.745576	0.00049995	0.0125703
A.aerophoba	Information Storage And Processing	Transcription	K	ENOG410ZXH8	Transcriptional regulator	1	9.999e-05	0.00350854
A.aerophoba	Information Storage And Processing	Transcription	K	ENOG410ZYR0	Transcriptional regulator	0.822136	0.00019998	0.00588079
A.aerophoba	Information Storage And Processing	Transcription	K	ENOG4111RHA	Transcriptional regulator	0.894427	9.999e-05	0.00350854
A.aerophoba	Information Storage And Processing	Transcription	K	ENOG4111UXI	Transcriptional regulator	0.762542	0.00019998	0.00588079
A.aerophoba	Information Storage And Processing	Transcription	K	ENOG4111WCX	Transcriptional regulator	0.9583	9.999e-05	0.00350854
A.aerophoba	Information Storage And Processing	Transcription	K	ENOG41121ZC	Transcriptional regulator	0.87813	9.999e-05	0.00350854
A.aerophoba	Information Storage And Processing	Transcription	K	ENOG41122W3	Transcriptional regulator	0.855349	0.00039996	0.0104062
A.aerophoba	Information Storage And Processing	Transcription	K	ENOG41123JA	Addiction Module Antidote	0.802865	9.999e-05	0.00350854
A.aerophoba	Information Storage And Processing	Transcription	K	COG4271	nucleotide binding protein	0.875648	9.999e-05	0.00350854
A.aerophoba	Information Storage And Processing	Transcription	K	ENOG4112ABE	ECF subfamily RNA polymerase	1	9.999e-05	0.00350854
A.aerophoba	Information Storage And Processing	Transcription	K	ENOG410YATC	Regulatory proteins Crp family	0.908803	9.999e-05	0.00350854
A.aerophoba	Information Storage And Processing	Transcription	K	ENOG410ZZT7	Helix turn helix domain protein	1	9.999e-05	0.00350854
A.aerophoba	Information Storage And Processing	Transcription	K	ENOG4111KYJ	transcriptional regulator abrb	0.772722	0.00019998	0.00588079
A.aerophoba	Information Storage And Processing	Transcription	K	ENOG4111MAZ	transcriptional regulator TrmB	0.813342	0.00029997	0.00823454
A.aerophoba	Information Storage And Processing	Transcription	K	ENOG4111XPE	Helix turn helix domain protein	0.981209	9.999e-05	0.00350854
A.aerophoba	Information Storage And Processing	Transcription	K	ENOG41125R0	Helix turn helix domain protein	0.863195	9.999e-05	0.00350854
A.aerophoba	Information Storage And Processing	Transcription	K	ENOG4111PVJ	family Transcriptional regulator	1	9.999e-05	0.00350854
A.aerophoba	Information Storage And Processing	Transcription	K	ENOG4111REC	Transcriptional regulator protein	0.97469	9.999e-05	0.00350854
A.aerophoba	Information Storage And Processing	Transcription	K	ENOG41121SU	Domain of unknown function DUF955	0.894427	0.00029997	0.00823454
A.aerophoba	Information Storage And Processing	Transcription	K	COG3311	Phage transcriptional regulator AlpA	0.705663	9.999e-05	0.00350854
A.aerophoba	Information Storage And Processing	Transcription	K	ENOG410XW5D	transcriptional regulator XRE family	0.762756	0.00029997	0.00823454
A.aerophoba	Information Storage And Processing	Transcription	K	ENOG4110542	XRE family Transcriptional regulator	0.705446	0.00139986	0.0309316
A.aerophoba	Information Storage And Processing	Transcription	K	ENOG4111ZGS	XRE family Transcriptional regulator	0.894427	9.999e-05	0.00350854
A.aerophoba	Information Storage And Processing	Transcription	K	ENOG4112DFI	XRE family Transcriptional regulator	0.691391	0.0009999	0.0229142
A.aerophoba	Information Storage And Processing	Transcription	K	ENOG410XWGM	Transcriptional regulator AbrB family	0.970823	9.999e-05	0.00350854
A.aerophoba	Information Storage And Processing	Transcription	K	ENOG410XZ3J	Transcriptional regulator AbrB family	0.96127	9.999e-05	0.00350854
A.aerophoba	Information Storage And Processing	Transcription	K	ENOG410Y1G0	transcriptional regulator CopG family	0.894427	0.00029997	0.00823454
A.aerophoba	Information Storage And Processing	Transcription	K	ENOG410Y2EK	CopG family transcriptional regulator	0.684466	0.0009999	0.0229142
A.aerophoba	Information Storage And Processing	Transcription	K	ENOG410YM7W	PadR family Transcriptional regulator	1	9.999e-05	0.00350854
A.aerophoba	Information Storage And Processing	Transcription	K	ENOG410ZKZM	PadR family Transcriptional regulator	0.894427	0.00029997	0.00823454
A.aerophoba	Information Storage And Processing	Transcription	K	ENOG410ZT9J	Transcriptional regulator AbrB family	1	9.999e-05	0.00350854
A.aerophoba	Information Storage And Processing	Transcription	K	ENOG410ZX37	luxR family transcriptional regulator	1	9.999e-05	0.00350854
A.aerophoba	Information Storage And Processing	Transcription	K	ENOG41116CI	GntR family transcriptional regulator	0.813188	9.999e-05	0.00350854
A.aerophoba	Information Storage And Processing	Transcription	K	ENOG4111J8K	Transcriptional regulator AbrB family	0.956179	9.999e-05	0.00350854
A.aerophoba	Information Storage And Processing	Transcription	K	ENOG4111JBZ	TetR family transcriptional Regulator	0.754591	0.00019998	0.00588079
A.aerophoba	Information Storage And Processing	Transcription	K	ENOG4111P9W	Tetr family transcriptional regulator	0.873919	0.00019998	0.00588079
A.aerophoba	Information Storage And Processing	Transcription	K	ENOG4111W1P	PadR family Transcriptional regulator	1	9.999e-05	0.00350854
A.aerophoba	Information Storage And Processing	Transcription	K	ENOG4111Y0U	ArsR family transcriptional regulator	0.792845	0.00019998	0.00588079
A.aerophoba	Information Storage And Processing	Transcription	K	ENOG4111Z1I	Transcriptional regulator XRE family	0.848678	9.999e-05	0.00350854
A.aerophoba	Information Storage And Processing	Transcription	K	ENOG41121V5	transcriptional regulator MERR family	0.859046	9.999e-05	0.00350854
A.aerophoba	Information Storage And Processing	Transcription	K	ENOG41122KT	Transcriptional regulator XRE family	0.814781	0.00019998	0.00588079
A.aerophoba	Information Storage And Processing	Transcription	K	ENOG41124GT	PadR family Transcriptional regulator	0.775218	0.00059994	0.014732
A.aerophoba	Information Storage And Processing	Transcription	K	ENOG41124XT	Transcriptional regulator XRE family	0.990025	9.999e-05	0.00350854
A.aerophoba	Information Storage And Processing	Transcription	K	ENOG41126VI	Phage transcriptional regulator AlpA	0.832105	9.999e-05	0.00350854
A.aerophoba	Information Storage And Processing	Transcription	K	ENOG41126XR	Transcriptional regulator AbrB family	1	9.999e-05	0.00350854
A.aerophoba	Information Storage And Processing	Transcription	K	ENOG4112BVX	Transcriptional regulator XRE family	0.939617	9.999e-05	0.00350854
A.aerophoba	Information Storage And Processing	Transcription	K	ENOG410YXCK	transcriptional regulator copG family	0.894427	9.999e-05	0.00350854
A.aerophoba	Information Storage And Processing	Transcription	K	ENOG410ZX2E	transcriptional repressor copy family	0.938664	9.999e-05	0.00350854
A.aerophoba	Information Storage And Processing	Transcription	K	ENOG410ZXTR	Transcriptional regulator LysR family	0.682158	0.0009999	0.0229142
A.aerophoba	Information Storage And Processing	Transcription	K	ENOG4111MES	transcriptional regulator araC family	0.861204	9.999e-05	0.00350854
A.aerophoba	Information Storage And Processing	Transcription	K	ENOG4111MXD	transcriptional regulator Xre family	0.917742	9.999e-05	0.00350854
A.aerophoba	Information Storage And Processing	Transcription	K	ENOG4111TQH	transcriptional repressor copy family	0.768064	9.999e-05	0.00350854
A.aerophoba	Information Storage And Processing	Transcription	K	ENOG4111W3P	Transcriptional repressor CopY family	0.764336	0.00039996	0.0104062
A.aerophoba	Information Storage And Processing	Transcription	K	ENOG41120AX	Transcriptional regulator GntR family	0.894427	9.999e-05	0.00350854
A.aerophoba	Information Storage And Processing	Transcription	K	ENOG41127AP	transcriptional regulator Xre family	0.95478	9.999e-05	0.00350854
A.aerophoba	Information Storage And Processing	Transcription	K	ENOG41129J4	Transcriptional regulator XRE family	0.86357	9.999e-05	0.00350854
A.aerophoba	Information Storage And Processing	Transcription	K	ENOG4112B2G	transcriptional regulator PucR family	0.837	0.00029997	0.00823454
A.aerophoba	Information Storage And Processing	Transcription	K	ENOG410Y6D6	Ribbon helix helix protein copG family	0.853189	0.00049995	0.0125703
A.aerophoba	Information Storage And Processing	Transcription	K	ENOG410Y854	Ribbon helix helix protein copG family	0.894427	9.999e-05	0.00350854
A.aerophoba	Information Storage And Processing	Transcription	K	COG1548	H4MPT linked C1 transfer pathway protein	0.725127	0.00049995	0.0125703
A.aerophoba	Information Storage And Processing	Transcription	K	ENOG410Y6MH	Uncharacterised protein family UPF0156	1	9.999e-05	0.00350854
A.aerophoba	Information Storage And Processing	Transcription	K	ENOG4112ACI	Uncharacterised protein family UPF0156	0.81828	9.999e-05	0.00350854
A.aerophoba	Information Storage And Processing	Transcription	K	ENOG410ZWAE	Bacterial regulatory proteins tetR family	0.894427	0.00019998	0.00588079
A.aerophoba	Information Storage And Processing	Transcription	K	ENOG4111T7N	Bacterial regulatory proteins tetR family	0.772821	0.00069993	0.0167771
A.aerophoba	Information Storage And Processing	Transcription	K	ENOG4111TC6	Transcriptional regulator PadR like family	0.894427	9.999e-05	0.00350854
A.aerophoba	Information Storage And Processing	Transcription	K	ENOG41120CR	Bacterial regulatory proteins tetR family	0.986659	9.999e-05	0.00350854
A.aerophoba	Information Storage And Processing	Transcription	K	ENOG410Y56K	CopG domain protein DNA binding domain protein	0.976262	9.999e-05	0.00350854
A.aerophoba	Information Storage And Processing	Transcription	K	ENOG4112352	Acts as a transcriptional regulator Probably redox responsive The apo but not holo form probably binds DNA	0.738561	0.00069993	0.0167771
A.aerophoba	Information Storage And Processing	Transcription	K	COG5450	Antitoxin component of a toxin antitoxin TA module Upon expression in M smegmatis neutralizes the effect of cognate toxin	0.789351	0.00039996	0.0104062
A.aerophoba	Information Storage And Processing	Transcription	K	COG0568	Sigma factors are initiation factors that promote the attachment of RNA polymerase to specific initiation sites & are then released	0.451002	0.00169983	0.0365924
A.aerophoba	Information Storage And Processing	Transcription	K	COG1581	Binds double stranded DNA tightly but without sequence specificity	0.806344	0.00039996	0.0104062
A.aerophoba	Information Storage And Processing	Transcription	K	ENOG4111NNQ	Component of the KaiABC clock protein complex which constitutes the main circadian regulator in cyanobacteria	0.741405	0.00059994	0.014732
A.aerophoba	Information Storage And Processing	Translation-ribosomal structure and biogenesis	J	COG0251	Endoribonuclease LPSP	0.441082	0.00079992	0.0188416
A.aerophoba	Information Storage And Processing	Translation-ribosomal structure and biogenesis	J	ENOG410XUY8	50S ribosomal protein L30	0.786011	0.00129987	0.0289648
A.aerophoba	Information Storage And Processing	Translation-ribosomal structure and biogenesis	J	ENOG410ZHYF	30S ribosomal protein S21	1	9.999e-05	0.00350854
A.aerophoba	Information Storage And Processing	Translation-ribosomal structure and biogenesis	J	ENOG410ZXVA	50S ribosomal protein L32	0.78762	0.00029997	0.00823454
A.aerophoba	Information Storage And Processing	Translation-ribosomal structure and biogenesis	J	ENOG410ZYXI	30S ribosomal protein s21	1	9.999e-05	0.00350854
A.aerophoba	Information Storage And Processing	Translation-ribosomal structure and biogenesis	J	COG1431	stem cell self renewal protein Piwi	0.971245	9.999e-05	0.00350854
A.aerophoba	Information Storage And Processing	Translation-ribosomal structure and biogenesis	J	ENOG4111VGA	Probably a ribosomal protein or a ribosome associated protein	0.818533	0.00079992	0.0188416
A.aerophoba	Information Storage And Processing	Translation-ribosomal structure and biogenesis	J	COG0182	Catalyzes the interconversion of methylthioribose 1 phosphate MTR 1 P into methylthioribulose 1 phosphate MTRu 1 P	0.610322	9.999e-05	0.00350854
A.aerophoba	Information Storage And Processing	Translation-ribosomal structure and biogenesis	J	COG1370	Exchanges the guanine residue with 7 cyano 7 deazaguanine preQ0 at position 15 in the dihydrouridine loop D loop of archaeal tRNAs	0.891018	9.999e-05	0.00350854
A.aerophoba	Information Storage And Processing	Translation-ribosomal structure and biogenesis	J	COG0008	Catalyzes the attachment of glutamate to tRNA Glu in a two step reaction glutamate is first activated by ATP to form Glu AMP & then transferred to the acceptor end of tRNA Glu	0.395579	0.00149985	0.032807
A.aerophoba	Information Storage And Processing	Translation-ribosomal structure and biogenesis	J	COG0689	Phosphorolytic exoribonuclease that removes nucleotide residues following the CCA terminus of tRNA	0.518934	9.999e-05	0.00350854
A.aerophoba	Information Storage And Processing	Translation-ribosomal structure and biogenesis	J	COG0154	Allows the formation of correctly charged Gln tRNA Gln through the transamidation of misacylated Glu tRNA Gln in organisms which lack glutaminyl tRNA synthetase	0.570763	9.999e-05	0.00350854
A.aerophoba	Information Storage And Processing	Translation-ribosomal structure and biogenesis	J	COG0532	One of the essential components for the initiation of protein synthesis	0.482526	9.999e-05	0.00350854
A.aerophoba	Information Storage And Processing	Translation-ribosomal structure and biogenesis	J	COG1746	Catalyzes the addition & repair of the essential 3 terminal CCA sequence in tRNAs without using a nucleic acid template	0.892547	9.999e-05	0.00350854
A.aerophoba	Information Storage And Processing	Translation-ribosomal structure and biogenesis	J	ENOG410YT7G	RNaseP catalyzes the removal of the 5 leader sequence from pre tRNA to produce the mature 5 terminus It can also cleave other RNA substrates such as 4 5S RNA	0.774597	0.00239976	0.0492265
A.aerophoba	Information Storage And Processing	Translation-ribosomal structure and biogenesis	J	COG2511	Allows the formation of correctly charged Gln tRNA Gln through the transamidation of misacylated Glu tRNA Gln in organisms which lack glutaminyl tRNA synthetase	1	9.999e-05	0.00350854
A.aerophoba	metabolism	Amino acid transport and metabolism	E	ENOG4111XMH		0.894427	0.00019998	0.00588079
A.aerophoba	metabolism	Amino acid transport and metabolism	E	ENOG4111FSV	DHDPS	0.785727	0.00059994	0.014732
A.aerophoba	metabolism	Amino acid transport and metabolism	E	COG2008	Aldolase	0.469452	0.0009999	0.0229142
A.aerophoba	metabolism	Amino acid transport and metabolism	E	COG0548	nag kinase	0.51256	9.999e-05	0.00350854
A.aerophoba	metabolism	Amino acid transport and metabolism	E	ENOG410ZAG9	amino acid	0.855206	9.999e-05	0.00350854
A.aerophoba	metabolism	Amino acid transport and metabolism	E	COG2355	Dipeptidase	0.478811	9.999e-05	0.00350854
A.aerophoba	metabolism	Amino acid transport and metabolism	E	COG0111	Dehydrogenase	0.472725	9.999e-05	0.00350854
A.aerophoba	metabolism	Amino acid transport and metabolism	E	COG0145	5 oxoprolinase	0.916757	9.999e-05	0.00350854
A.aerophoba	metabolism	Amino acid transport and metabolism	E	COG0146	5 oxoprolinase	0.759613	9.999e-05	0.00350854
A.aerophoba	metabolism	Amino acid transport and metabolism	E	ENOG410XP9R	amidohydrolase	0.863283	9.999e-05	0.00350854
A.aerophoba	metabolism	Amino acid transport and metabolism	E	COG4175	Glycine betaine	0.630979	9.999e-05	0.00350854
A.aerophoba	metabolism	Amino acid transport and metabolism	E	COG4176	Glycine betaine	0.667121	9.999e-05	0.00350854
A.aerophoba	metabolism	Amino acid transport and metabolism	E	COG0075	aminotransferase	0.582743	0.00019998	0.00588079
A.aerophoba	metabolism	Amino acid transport and metabolism	E	COG0436	aminotransferase	0.414966	0.00019998	0.00588079
A.aerophoba	metabolism	Amino acid transport and metabolism	E	COG1685	shikimate kinase	0.774597	0.00209979	0.0438418
A.aerophoba	metabolism	Amino acid transport and metabolism	E	COG2317	Carboxypeptidase	0.628347	9.999e-05	0.00350854
A.aerophoba	metabolism	Amino acid transport and metabolism	E	COG2362	d aminopeptidase	0.862993	9.999e-05	0.00350854
A.aerophoba	metabolism	Amino acid transport and metabolism	E	COG0411	ABC transporter	0.634274	9.999e-05	0.00350854
A.aerophoba	metabolism	Amino acid transport and metabolism	E	COG0444	ABC transporter	0.59745	9.999e-05	0.00350854
A.aerophoba	metabolism	Amino acid transport and metabolism	E	COG4401	chorismate mutase	0.808165	9.999e-05	0.00350854
A.aerophoba	metabolism	Amino acid transport and metabolism	E	COG4608	ABC transporter	0.59266	9.999e-05	0.00350854
A.aerophoba	metabolism	Amino acid transport and metabolism	E	ENOG410XNRV	ABC transporter	0.884356	9.999e-05	0.00350854
A.aerophoba	metabolism	Amino acid transport and metabolism	E	ENOG410XQIW	ABC transporter	0.86478	9.999e-05	0.00350854
A.aerophoba	metabolism	Amino acid transport and metabolism	E	ENOG410XQUU	ABC transporter	0.863589	9.999e-05	0.00350854
A.aerophoba	metabolism	Amino acid transport and metabolism	E	ENOG41117X0	ABC transporter	0.796723	0.00039996	0.0104062
A.aerophoba	metabolism	Amino acid transport and metabolism	E	ENOG4111FRH	ABC transporter	0.843598	9.999e-05	0.00350854
A.aerophoba	metabolism	Amino acid transport and metabolism	E	ENOG41123MR	ABC transporter	0.890022	9.999e-05	0.00350854
A.aerophoba	metabolism	Amino acid transport and metabolism	E	COG0067	glutamate synthase	0.672007	0.00029997	0.00823454
A.aerophoba	metabolism	Amino acid transport and metabolism	E	COG0070	glutamate synthase	0.508729	9.999e-05	0.00350854
A.aerophoba	metabolism	Amino acid transport and metabolism	E	COG0498	threonine synthase	0.559363	0.00059994	0.014732
A.aerophoba	metabolism	Amino acid transport and metabolism	E	COG3191	peptidase s58 dmpa	0.69205	9.999e-05	0.00350854
A.aerophoba	metabolism	Amino acid transport and metabolism	E	COG4126	Hydantoin racemase	0.641591	0.0019998	0.0422656
A.aerophoba	metabolism	Amino acid transport and metabolism	E	ENOG410XY99	dihydrodipicolinate	0.922346	9.999e-05	0.00350854
A.aerophoba	metabolism	Amino acid transport and metabolism	E	ENOG410ZWDA	Asparagine synthase	0.874441	0.00019998	0.00588079
A.aerophoba	metabolism	Amino acid transport and metabolism	E	COG0174	glutamine synthetase	0.482581	0.00019998	0.00588079
A.aerophoba	metabolism	Amino acid transport and metabolism	E	COG0410	amino acid transport	0.624327	9.999e-05	0.00350854
A.aerophoba	metabolism	Amino acid transport and metabolism	E	COG0520	cysteine desulfurase	0.456347	0.00069993	0.0167771
A.aerophoba	metabolism	Amino acid transport and metabolism	E	COG0028	acetolactate synthase	0.503218	9.999e-05	0.00350854
A.aerophoba	metabolism	Amino acid transport and metabolism	E	COG0512	anthranilate synthase	0.550191	0.00059994	0.014732
A.aerophoba	metabolism	Amino acid transport and metabolism	E	ENOG410XQDN	Zinc carboxypeptidase	0.794004	9.999e-05	0.00350854
A.aerophoba	metabolism	Amino acid transport and metabolism	E	COG0165	argininosuccinate lyase	0.446862	0.00059994	0.014732
A.aerophoba	metabolism	Amino acid transport and metabolism	E	ENOG4111EX1	Prephenate dehydrogenase	0.931701	9.999e-05	0.00350854
A.aerophoba	metabolism	Amino acid transport and metabolism	E	ENOG410XS4E	Microcompartments protein	0.858158	9.999e-05	0.00350854
A.aerophoba	metabolism	Amino acid transport and metabolism	E	COG0129	Dihydroxy acid dehydratase	0.510033	9.999e-05	0.00350854
A.aerophoba	metabolism	Amino acid transport and metabolism	E	ENOG410XR0X	amino acid ABC transporter	0.831743	9.999e-05	0.00350854
A.aerophoba	metabolism	Amino acid transport and metabolism	E	ENOG410XT13	amino acid AbC transporter	0.759446	0.00029997	0.00823454
A.aerophoba	metabolism	Amino acid transport and metabolism	E	ENOG4111IRP	ABC transporter permease	0.879639	9.999e-05	0.00350854
A.aerophoba	metabolism	Amino acid transport and metabolism	E	ENOG410ZKRZ	Inner membrane translocator	0.831378	9.999e-05	0.00350854
A.aerophoba	metabolism	Amino acid transport and metabolism	E	COG0137	Citrulline aspartate ligase	0.4901	9.999e-05	0.00350854
A.aerophoba	metabolism	Amino acid transport and metabolism	E	COG4091	saf domain containing protein	0.832102	9.999e-05	0.00350854
A.aerophoba	metabolism	Amino acid transport and metabolism	E	COG1411	Histidine biosynthesis protein	0.692391	0.00159984	0.0347232
A.aerophoba	metabolism	Amino acid transport and metabolism	E	COG2856	Helix turn helix domain protein	0.715663	0.00029997	0.00823454
A.aerophoba	metabolism	Amino acid transport and metabolism	E	COG3616	alanine racemase domain protein	0.613368	0.00049995	0.0125703
A.aerophoba	metabolism	Amino acid transport and metabolism	E	COG4311	sarcosine oxidase delta subunit	0.654197	0.00019998	0.00588079
A.aerophoba	metabolism	Amino acid transport and metabolism	E	ENOG4111UCY	Sarcosine oxidase gamma subunit	1	9.999e-05	0.00350854
A.aerophoba	metabolism	Amino acid transport and metabolism	E	ENOG411293Y	Sarcosine oxidase delta subunit	0.972071	9.999e-05	0.00350854
A.aerophoba	metabolism	Amino acid transport and metabolism	E	COG0405	gamma glutamyltransferase activity	0.556848	9.999e-05	0.00350854
A.aerophoba	metabolism	Amino acid transport and metabolism	E	ENOG410Y45M	glycine amidinotransferase activity	0.764147	9.999e-05	0.00350854
A.aerophoba	metabolism	Amino acid transport and metabolism	E	COG0134	indole 3 glycerol phosphate synthase	0.558979	9.999e-05	0.00350854
A.aerophoba	metabolism	Amino acid transport and metabolism	E	ENOG410XPYH	Xaa pro aminopeptidase family enzyme	0.87171	9.999e-05	0.00350854
A.aerophoba	metabolism	Amino acid transport and metabolism	E	COG4196	Putative amidoligase enzyme DUF2126	0.659266	0.00119988	0.0269689
A.aerophoba	metabolism	Amino acid transport and metabolism	E	ENOG410XP0X	extracellular lig& binding receptor	0.748802	0.00039996	0.0104062
A.aerophoba	metabolism	Amino acid transport and metabolism	E	ENOG410XQH4	extracellular lig& binding receptor	0.78601	9.999e-05	0.00350854
A.aerophoba	metabolism	Amino acid transport and metabolism	E	ENOG410ZGSM	extracellular lig& binding receptor	0.973464	9.999e-05	0.00350854
A.aerophoba	metabolism	Amino acid transport and metabolism	E	COG0131	imidazoleglycerolphosphate dehydratase	0.561567	9.999e-05	0.00350854
A.aerophoba	metabolism	Amino acid transport and metabolism	E	COG0547	Anthranilate phosphoribosyltransferase	0.532787	0.00039996	0.0104062
A.aerophoba	metabolism	Amino acid transport and metabolism	E	COG0079	Imidazole acetol phosphate transaminase	0.462176	0.00139986	0.0309316
A.aerophoba	metabolism	Amino acid transport and metabolism	E	COG0473	3 isopropylmalate dehydrogenase activity	0.488065	9.999e-05	0.00350854
A.aerophoba	metabolism	Amino acid transport and metabolism	E	COG0031	cysteine biosynthetic process from serine	0.434191	0.00169983	0.0365924
A.aerophoba	metabolism	Amino acid transport and metabolism	E	COG1945	Pyruvoyl dependent arginine decarboxylase	0.986219	9.999e-05	0.00350854
A.aerophoba	metabolism	Amino acid transport and metabolism	E	ENOG410XPCX	ABC transporter substrate binding protein	0.793043	9.999e-05	0.00350854
A.aerophoba	metabolism	Amino acid transport and metabolism	E	COG0115	brancheD chain amino acid aminotransferase	0.516986	9.999e-05	0.00350854
A.aerophoba	metabolism	Amino acid transport and metabolism	E	COG1509	Lysine 2 3 aminomutase YodO family protein	0.586277	0.00019998	0.00588079
A.aerophoba	metabolism	Amino acid transport and metabolism	E	COG0128	5 enolpyruvylshikimate 3 phosphate synthase	0.469873	0.00089991	0.0208896
A.aerophoba	metabolism	Amino acid transport and metabolism	E	ENOG410Z4H2	Extracellular solute binding protein family 3	0.812233	0.00019998	0.00588079
A.aerophoba	metabolism	Amino acid transport and metabolism	E	ENOG4111M2K	Extracellular solute binding protein family 3	0.73665	0.00049995	0.0125703
A.aerophoba	metabolism	Amino acid transport and metabolism	E	COG0747	Extracellular solute binding protein family 5	0.48893	9.999e-05	0.00350854
A.aerophoba	metabolism	Amino acid transport and metabolism	E	COG0082	5 enolpyruvylshikimate 3 phosphate phospholyase	0.491183	0.00149985	0.032807
A.aerophoba	metabolism	Amino acid transport and metabolism	E	ENOG410ZHTH	ABC transporter periplasmic substrate binding protein	0.963267	9.999e-05	0.00350854
A.aerophoba	metabolism	Amino acid transport and metabolism	E	ENOG4111IMY	Ectoine hydroxyectoine ABC transporter solute binding protein	0.806503	0.00029997	0.00823454
A.aerophoba	metabolism	Amino acid transport and metabolism	E	COG0404	The glycine cleavage system catalyzes the degradation of glycine	0.560356	9.999e-05	0.00350854
A.aerophoba	metabolism	Amino acid transport and metabolism	E	ENOG4111T3I	Branched chain amino acid transport system permease component	0.675729	0.00179982	0.0385292
A.aerophoba	metabolism	Amino acid transport and metabolism	E	COG0106	phosphoribosylformimino 5 aminoimidazole carboxamide ribotide isomerase	0.4713	0.00149985	0.032807
A.aerophoba	metabolism	Amino acid transport and metabolism	E	ENOG4111KI6	polar amino acid uptake family ABC transporter periplasmic substrate binding protein	0.809707	9.999e-05	0.00350854
A.aerophoba	metabolism	Amino acid transport and metabolism	E	COG1465	oxidoreductase activity acting on the CH NH2 group of donors NAD or NADP as acceptor	0.709168	0.0019998	0.0422656
A.aerophoba	metabolism	Amino acid transport and metabolism	E	COG0133	The beta subunit is responsible for the synthesis of L tryptophan from indole & L serine	0.503752	0.00019998	0.00588079
A.aerophoba	metabolism	Amino acid transport and metabolism	E	COG1921	Converts seryl tRNA Sec to selenocysteinyl tRNA Sec required for selenoprotein biosynthesis	0.764195	9.999e-05	0.00350854
A.aerophoba	metabolism	Amino acid transport and metabolism	E	ENOG4111F84	Branched chain amino acid ABC transporter periplasmic branched chain amino acid binding protein	0.77682	0.00149985	0.032807
A.aerophoba	metabolism	Amino acid transport and metabolism	E	COG0141	Catalyzes the sequential NAD dependent oxidations of L histidinol to L histidinaldehyde & then to L histidine	0.483913	0.00029997	0.00823454
A.aerophoba	metabolism	Amino acid transport and metabolism	E	COG0065	Catalyzes the isomerization between 2 isopropylmalate & 3 isopropylmalate via the formation of 2 isopropylmaleate	0.551065	0.00019998	0.00588079
A.aerophoba	metabolism	Amino acid transport and metabolism	E	COG0066	Catalyzes the isomerization between 2 isopropylmalate & 3 isopropylmalate via the formation of 2 isopropylmaleate	0.544228	9.999e-05	0.00350854
A.aerophoba	metabolism	Amino acid transport and metabolism	E	COG0620	Catalyzes the transfer of a methyl group from 5 methyltetrahydrofolate to homocysteine resulting in methionine formation	0.518948	0.00089991	0.0208896
A.aerophoba	metabolism	Amino acid transport and metabolism	E	COG0159	The alpha subunit is responsible for the aldol cleavage of indoleglycerol phosphate to indole & glyceraldehyde 3 phosphate	0.489958	9.999e-05	0.00350854
A.aerophoba	metabolism	Amino acid transport and metabolism	E	COG0263	Catalyzes the transfer of a phosphate group to glutamate to form glutamate 5 phosphate which rapidly cyclizes to 5 oxoproline	0.407701	0.00139986	0.0309316
A.aerophoba	metabolism	Amino acid transport and metabolism	E	COG0119	Catalyzes the condensation of the acetyl group of acetyl CoA with 3 methyl 2 oxobutanoate 2 oxoisovalerate to form 3 carboxy 3 hydroxy 4 methylpentanoate 2 isopropylmalate	0.469225	9.999e-05	0.00350854
A.aerophoba	metabolism	Amino acid transport and metabolism	E	COG0107	IGPS catalyzes the conversion of PRFAR & glutamine to IGP AICAR & glutamate	0.517171	0.00029997	0.00823454
A.aerophoba	metabolism	Amino acid transport and metabolism	E	COG0161	Catalyzes the transfer of the alpha amino group from S adenosyl L methionine SAM to 7 keto 8 aminopelargonic acid KAPA to form 7 8 diaminopelargonic acid DAPA	0.525643	0.00039996	0.0104062
A.aerophoba	metabolism	Amino acid transport and metabolism	E	COG0040	Catalyzes the condensation of ATP & 5 phosphoribose 1 diphosphate to form N 5 phosphoribosyl ATP PR ATP	0.475149	9.999e-05	0.00350854
A.aerophoba	metabolism	Amino acid transport and metabolism	E	COG0665	Catalyzes the last two steps in the biosynthesis of 5 methylaminomethyl 2 thiouridine mnm 5 s 2 U at the wobble position U34 in tRNA	0.557044	9.999e-05	0.00350854
A.aerophoba	metabolism	Amino acid transport and metabolism	E	ENOG410XPTE	Catalyzes the covalent attachment of the prokaryotic ubiquitin like protein modifier Pup to the proteasomal substrate proteins thereby targeting them for proteasomal degradation	0.872918	9.999e-05	0.00350854
A.aerophoba	metabolism	Amino acid transport and metabolism	E	COG0112	Catalyzes the reversible interconversion of serine & glycine with tetrahydrofolate THF serving as the one carbon carrier	0.436776	0.00109989	0.0249802
A.aerophoba	metabolism	Carbohydrate transport and metabolism	G	ENOG410XR61		0.959173	9.999e-05	0.00350854
A.aerophoba	metabolism	Carbohydrate transport and metabolism	G	ENOG4111CZ4		1	9.999e-05	0.00350854
A.aerophoba	metabolism	Carbohydrate transport and metabolism	G	ENOG4111Y4H		0.994884	9.999e-05	0.00350854
A.aerophoba	metabolism	Carbohydrate transport and metabolism	G	COG3684	Aldolase	0.660968	0.00039996	0.0104062
A.aerophoba	metabolism	Carbohydrate transport and metabolism	G	COG3836	Aldolase	0.563127	0.00079992	0.0188416
A.aerophoba	metabolism	Carbohydrate transport and metabolism	G	COG4678	lysozyme	0.788709	0.00049995	0.0125703
A.aerophoba	metabolism	Carbohydrate transport and metabolism	G	COG4952	isomerase	0.654033	0.00119988	0.0269689
A.aerophoba	metabolism	Carbohydrate transport and metabolism	G	ENOG410ZWMV	hydrolase	0.894427	0.00029997	0.00823454
A.aerophoba	metabolism	Carbohydrate transport and metabolism	G	COG1980	ec 3 1 3 11	1	9.999e-05	0.00350854
A.aerophoba	metabolism	Carbohydrate transport and metabolism	G	ENOG410XR2P	PucC protein	0.630377	0.00209979	0.0438418
A.aerophoba	metabolism	Carbohydrate transport and metabolism	G	COG2133	Dehydrogenase	0.633448	9.999e-05	0.00350854
A.aerophoba	metabolism	Carbohydrate transport and metabolism	G	COG2301	citrate lyase	0.47729	0.00179982	0.0385292
A.aerophoba	metabolism	Carbohydrate transport and metabolism	G	COG4993	Dehydrogenase	0.818833	9.999e-05	0.00350854
A.aerophoba	metabolism	Carbohydrate transport and metabolism	G	ENOG4111SBP	Photosystem II	0.718984	0.0019998	0.0422656
A.aerophoba	metabolism	Carbohydrate transport and metabolism	G	ENOG410ZJH3	Xylose isomerase	0.820028	0.00049995	0.0125703
A.aerophoba	metabolism	Carbohydrate transport and metabolism	G	COG3839	ABC transporter	0.472751	0.0009999	0.0229142
A.aerophoba	metabolism	Carbohydrate transport and metabolism	G	COG5297	Cellobiohydrolase	0.835109	9.999e-05	0.00350854
A.aerophoba	metabolism	Carbohydrate transport and metabolism	G	ENOG410XPZH	ABC transporter	0.907764	9.999e-05	0.00350854
A.aerophoba	metabolism	Carbohydrate transport and metabolism	G	ENOG410XRK5	ABC transporter	0.754495	0.00029997	0.00823454
A.aerophoba	metabolism	Carbohydrate transport and metabolism	G	ENOG410XTJF	transporter DctQ	0.864797	9.999e-05	0.00350854
A.aerophoba	metabolism	Carbohydrate transport and metabolism	G	ENOG410ZJW5	Major Facilitator	0.951975	9.999e-05	0.00350854
A.aerophoba	metabolism	Carbohydrate transport and metabolism	G	ENOG410ZP2P	ABC transporter	0.691594	0.00149985	0.032807
A.aerophoba	metabolism	Carbohydrate transport and metabolism	G	ENOG410ZVT1	Major Facilitator	0.858082	9.999e-05	0.00350854
A.aerophoba	metabolism	Carbohydrate transport and metabolism	G	ENOG410ZVZM	Major Facilitator	1	9.999e-05	0.00350854
A.aerophoba	metabolism	Carbohydrate transport and metabolism	G	ENOG4111FNG	ABC transporter	0.692181	0.00069993	0.0167771
A.aerophoba	metabolism	Carbohydrate transport and metabolism	G	ENOG4111JCF	ABC transporter	1	9.999e-05	0.00350854
A.aerophoba	metabolism	Carbohydrate transport and metabolism	G	ENOG410XS1X	L fucose isomerase	0.650938	0.00239976	0.0492265
A.aerophoba	metabolism	Carbohydrate transport and metabolism	G	ENOG410XS2P	BNR Asp box repeat	0.992943	9.999e-05	0.00350854
A.aerophoba	metabolism	Carbohydrate transport and metabolism	G	ENOG410YQ0H	TRAP dicarboxylate	0.950856	9.999e-05	0.00350854
A.aerophoba	metabolism	Carbohydrate transport and metabolism	G	ENOG410ZMXI	protein TIM barrel	0.924719	9.999e-05	0.00350854
A.aerophoba	metabolism	Carbohydrate transport and metabolism	G	ENOG4111I64	sugar binding protein	0.796955	0.00019998	0.00588079
A.aerophoba	metabolism	Carbohydrate transport and metabolism	G	COG3961	Pyruvate decarboxylase	0.776258	9.999e-05	0.00350854
A.aerophoba	metabolism	Carbohydrate transport and metabolism	G	ENOG4111ZGU	Phosphoglycerate mutase	0.800246	0.00089991	0.0208896
A.aerophoba	metabolism	Carbohydrate transport and metabolism	G	ENOG410XT0D	glycosyl hydrolase family 32	0.992661	9.999e-05	0.00350854
A.aerophoba	metabolism	Carbohydrate transport and metabolism	G	COG4813	Trehalose utilization protein	0.697092	0.00079992	0.0188416
A.aerophoba	metabolism	Carbohydrate transport and metabolism	G	ENOG410XNSH	Major Facilitator Superfamily	0.726864	0.00019998	0.00588079
A.aerophoba	metabolism	Carbohydrate transport and metabolism	G	ENOG410XPTG	Major Facilitator superfamily	0.75952	9.999e-05	0.00350854
A.aerophoba	metabolism	Carbohydrate transport and metabolism	G	ENOG410XRM2	major facilitator superfamily	0.828208	9.999e-05	0.00350854
A.aerophoba	metabolism	Carbohydrate transport and metabolism	G	ENOG410ZQ5X	Major Facilitator superfamily	0.851341	0.00019998	0.00588079
A.aerophoba	metabolism	Carbohydrate transport and metabolism	G	ENOG410ZVIY	major facilitator superfamily	0.701736	0.00019998	0.00588079
A.aerophoba	metabolism	Carbohydrate transport and metabolism	G	ENOG410ZVS4	major facilitator Superfamily	1	9.999e-05	0.00350854
A.aerophoba	metabolism	Carbohydrate transport and metabolism	G	ENOG410ZVSY	Major Facilitator superfamily	0.877192	9.999e-05	0.00350854
A.aerophoba	metabolism	Carbohydrate transport and metabolism	G	ENOG410ZW17	major facilitator superfamily	0.990614	9.999e-05	0.00350854
A.aerophoba	metabolism	Carbohydrate transport and metabolism	G	ENOG410ZX7W	Major Facilitator Superfamily	0.847723	9.999e-05	0.00350854
A.aerophoba	metabolism	Carbohydrate transport and metabolism	G	ENOG410ZX9B	major facilitator Superfamily	0.918899	9.999e-05	0.00350854
A.aerophoba	metabolism	Carbohydrate transport and metabolism	G	ENOG410ZZ3F	Major Facilitator superfamily	0.867303	9.999e-05	0.00350854
A.aerophoba	metabolism	Carbohydrate transport and metabolism	G	ENOG411017J	Major Facilitator superfamily	0.94671	9.999e-05	0.00350854
A.aerophoba	metabolism	Carbohydrate transport and metabolism	G	ENOG4111T5W	Major Facilitator superfamily	0.984521	9.999e-05	0.00350854
A.aerophoba	metabolism	Carbohydrate transport and metabolism	G	ENOG411234Q	TRAP dicarboxylate transporter	0.824609	0.00039996	0.0104062
A.aerophoba	metabolism	Carbohydrate transport and metabolism	G	ENOG4111PIU	pfkB family carbohydrate kinase	0.949765	9.999e-05	0.00350854
A.aerophoba	metabolism	Carbohydrate transport and metabolism	G	ENOG410ZWKK	Xylose isomerase like TIM barrel	0.987626	9.999e-05	0.00350854
A.aerophoba	metabolism	Carbohydrate transport and metabolism	G	ENOG41100DP	Xylose isomerase like TIM barrel	0.987452	9.999e-05	0.00350854
A.aerophoba	metabolism	Carbohydrate transport and metabolism	G	ENOG4110DHN	Xylose isomerase like TIM barrel	0.806566	9.999e-05	0.00350854
A.aerophoba	metabolism	Carbohydrate transport and metabolism	G	ENOG4111QMW	Xylose isomerase like TIM barrel	0.995537	9.999e-05	0.00350854
A.aerophoba	metabolism	Carbohydrate transport and metabolism	G	ENOG410YKN3	Major facilitator superfamily MFS 1	0.894427	0.00029997	0.00823454
A.aerophoba	metabolism	Carbohydrate transport and metabolism	G	ENOG410ZVMP	Major facilitator superfamily MFS 1	0.980296	9.999e-05	0.00350854
A.aerophoba	metabolism	Carbohydrate transport and metabolism	G	ENOG410ZVYT	major facilitator superfamily MFS 1	0.894427	9.999e-05	0.00350854
A.aerophoba	metabolism	Carbohydrate transport and metabolism	G	ENOG410ZXEF	Major facilitator superfamily MFS 1	0.996266	9.999e-05	0.00350854
A.aerophoba	metabolism	Carbohydrate transport and metabolism	G	ENOG410XP4G	photosystem II manganese stabilizing	0.841863	0.00019998	0.00588079
A.aerophoba	metabolism	Carbohydrate transport and metabolism	G	ENOG410XRHV	extracellular solute binding protein	0.803722	9.999e-05	0.00350854
A.aerophoba	metabolism	Carbohydrate transport and metabolism	G	ENOG410ZX9W	Major Facilitator Superfamily protein	1	9.999e-05	0.00350854
A.aerophoba	metabolism	Carbohydrate transport and metabolism	G	COG4101	Cupin 2 Conserved Barrel Domain Protein	0.782026	9.999e-05	0.00350854
A.aerophoba	metabolism	Carbohydrate transport and metabolism	G	COG3386	SMP 30 gluconolaconase LRE domain protein	0.624807	9.999e-05	0.00350854
A.aerophoba	metabolism	Carbohydrate transport and metabolism	G	ENOG410XQMK	ABC transporter substrate binding protein	0.901435	9.999e-05	0.00350854
A.aerophoba	metabolism	Carbohydrate transport and metabolism	G	ENOG4111MEX	Sugar ABC transporter ATP binding protein	1	9.999e-05	0.00350854
A.aerophoba	metabolism	Carbohydrate transport and metabolism	G	COG1082	Xylose isomerase domain protein TIM barrel	0.593896	0.00029997	0.00823454
A.aerophoba	metabolism	Carbohydrate transport and metabolism	G	ENOG410XS5U	Xylose isomerase domain protein TIM barrel	0.798351	9.999e-05	0.00350854
A.aerophoba	metabolism	Carbohydrate transport and metabolism	G	ENOG410XT88	Xylose isomerase domain protein TIM barrel	0.735829	9.999e-05	0.00350854
A.aerophoba	metabolism	Carbohydrate transport and metabolism	G	ENOG410ZCDD	Xylose isomerase domain protein TIM barrel	0.989219	9.999e-05	0.00350854
A.aerophoba	metabolism	Carbohydrate transport and metabolism	G	ENOG410ZHVV	Xylose isomerase domain protein TIM barrel	0.961473	9.999e-05	0.00350854
A.aerophoba	metabolism	Carbohydrate transport and metabolism	G	ENOG410ZVDG	Xylose isomerase domain protein TIM barrel	0.662607	0.00109989	0.0249802
A.aerophoba	metabolism	Carbohydrate transport and metabolism	G	ENOG411020E	Xylose isomerase domain protein TIM barrel	0.690701	0.00019998	0.00588079
A.aerophoba	metabolism	Carbohydrate transport and metabolism	G	ENOG4111F99	Xylose isomerase domain containing protein	0.988037	9.999e-05	0.00350854
A.aerophoba	metabolism	Carbohydrate transport and metabolism	G	ENOG4111FQJ	Xylose isomerase domain protein TIM barrel	0.830768	0.00019998	0.00588079
A.aerophoba	metabolism	Carbohydrate transport and metabolism	G	ENOG4111NJS	Xylose isomerase domain protein TIM barrel	0.941843	9.999e-05	0.00350854
A.aerophoba	metabolism	Carbohydrate transport and metabolism	G	COG1593	trap dicarboxylate transporter dctm subunit	0.58023	9.999e-05	0.00350854
A.aerophoba	metabolism	Carbohydrate transport and metabolism	G	ENOG4110XVE	TRAP dicarboxylate transporter DctQ subunit	0.765723	0.00209979	0.0438418
A.aerophoba	metabolism	Carbohydrate transport and metabolism	G	ENOG4111HWN	TRAP dicarboxylate transporter DctQ subunit	1	9.999e-05	0.00350854
A.aerophoba	metabolism	Carbohydrate transport and metabolism	G	ENOG410XQCS	Trap dicarboxylate transporter dctp subunit	0.725939	0.00049995	0.0125703
A.aerophoba	metabolism	Carbohydrate transport and metabolism	G	ENOG410XT7V	Trap dicarboxylate transporter dctp subunit	0.786913	0.00039996	0.0104062
A.aerophoba	metabolism	Carbohydrate transport and metabolism	G	ENOG410ZXBU	Glycoside hydrolase family 13 domain protein	0.894427	9.999e-05	0.00350854
A.aerophoba	metabolism	Carbohydrate transport and metabolism	G	ENOG410XSR6	extracellular solute binding protein family 1	0.766829	9.999e-05	0.00350854
A.aerophoba	metabolism	Carbohydrate transport and metabolism	G	ENOG410Y5B6	Bacterial extracellular solute binding protein	0.894427	0.00029997	0.00823454
A.aerophoba	metabolism	Carbohydrate transport and metabolism	G	ENOG4111Z7F	DctQ C4 dicarboxylate permease small subunit	0.894427	9.999e-05	0.00350854
A.aerophoba	metabolism	Carbohydrate transport and metabolism	G	ENOG410XQ9R	TRAP type C4 dicarboxylate transport system periplasmic	0.856832	9.999e-05	0.00350854
A.aerophoba	metabolism	Carbohydrate transport and metabolism	G	ENOG410Z22K	Tripartite ATP Independent Periplasmic transporter DctQ	0.771123	9.999e-05	0.00350854
A.aerophoba	metabolism	Carbohydrate transport and metabolism	G	ENOG4111T05	Sugar ABC transporter periplasmic sugar binding protein	0.775244	0.00069993	0.0167771
A.aerophoba	metabolism	Carbohydrate transport and metabolism	G	ENOG4111GK3	Bacterial extracellular solute binding protein family 7	0.821012	0.00019998	0.00588079
A.aerophoba	metabolism	Carbohydrate transport and metabolism	G	ENOG41128JI	Tripartite ATP independent periplasmic transporter dctq component	0.894427	0.00019998	0.00588079
A.aerophoba	metabolism	Carbohydrate transport and metabolism	G	ENOG4111MW2	Tripartite ATP independent periplasmic transporters DctQ component	0.93967	9.999e-05	0.00350854
A.aerophoba	metabolism	Carbohydrate transport and metabolism	G	ENOG410YCP5	binding protein dependent transport systems inner membrane component	0.783771	0.00049995	0.0125703
A.aerophoba	metabolism	Carbohydrate transport and metabolism	G	ENOG4110K2H	Binding protein dependent transport systems inner membrane component	0.873865	9.999e-05	0.00350854
A.aerophoba	metabolism	Carbohydrate transport and metabolism	G	COG3622	Catalyzes the reversible isomerization between hydroxypyruvate & 2 hydroxy 3 oxopropanoate also termed tartronate semialdehyde	0.509183	0.0019998	0.0422656
A.aerophoba	metabolism	Carbohydrate transport and metabolism	G	COG0148	Catalyzes the reversible conversion of 2 phosphoglycerate into phosphoenolpyruvate It is essential for the degradation of carbohydrates via glycolysis	0.431212	0.00049995	0.0125703
A.aerophoba	metabolism	Coenzyme transport and metabolism	H	ENOG410YCVN		0.790648	9.999e-05	0.00350854
A.aerophoba	metabolism	Coenzyme transport and metabolism	H	ENOG4111TYG	synthase	0.766632	0.00049995	0.0125703
A.aerophoba	metabolism	Coenzyme transport and metabolism	H	COG1829	Ghmp kinase	0.999335	9.999e-05	0.00350854
A.aerophoba	metabolism	Coenzyme transport and metabolism	H	COG1701	ligase activity	0.982879	9.999e-05	0.00350854
A.aerophoba	metabolism	Coenzyme transport and metabolism	H	ENOG410Z23Y	Methyltransferase	0.8662	0.00019998	0.00588079
A.aerophoba	metabolism	Coenzyme transport and metabolism	H	ENOG410YDAB	Phycobilisome protein	0.894427	9.999e-05	0.00350854
A.aerophoba	metabolism	Coenzyme transport and metabolism	H	ENOG410Y2KV	Isochorismatase family	0.894427	0.00029997	0.00823454
A.aerophoba	metabolism	Coenzyme transport and metabolism	H	ENOG4111JCJ	tyrosinase EC 1 14 18 1	0.916162	9.999e-05	0.00350854
A.aerophoba	metabolism	Coenzyme transport and metabolism	H	COG0294	dihydropteroate synthase	0.493388	0.00079992	0.0188416
A.aerophoba	metabolism	Coenzyme transport and metabolism	H	ENOG4112CMX	UbiA prenyltransferase family	0.894427	0.00029997	0.00823454
A.aerophoba	metabolism	Coenzyme transport and metabolism	H	COG1992	Phosphomethylpyrimidine kinase	0.993362	9.999e-05	0.00350854
A.aerophoba	metabolism	Coenzyme transport and metabolism	H	ENOG4111V3V	photosystem II reaction center	0.703331	0.00139986	0.0309316
A.aerophoba	metabolism	Coenzyme transport and metabolism	H	ENOG410XTF0	bilin biosynthesis protein CpeY	0.721433	0.0019998	0.0422656
A.aerophoba	metabolism	Coenzyme transport and metabolism	H	ENOG41120S1	Thiamine monophosphate synthase	0.994437	9.999e-05	0.00350854
A.aerophoba	metabolism	Coenzyme transport and metabolism	H	COG2266	GTP adenosylcobinamide phosphate	1	9.999e-05	0.00350854
A.aerophoba	metabolism	Coenzyme transport and metabolism	H	COG5598	Trimethylamine methyltransferase	0.762337	9.999e-05	0.00350854
A.aerophoba	metabolism	Coenzyme transport and metabolism	H	ENOG410XT95	methane phenol toluene hydroxylase	0.943055	9.999e-05	0.00350854
A.aerophoba	metabolism	Coenzyme transport and metabolism	H	ENOG4111FIY	C phycoerythrin class I beta chain	0.943419	9.999e-05	0.00350854
A.aerophoba	metabolism	Coenzyme transport and metabolism	H	COG0113	delta aminolevulinic acid dehydratase	0.501359	0.00039996	0.0104062
A.aerophoba	metabolism	Coenzyme transport and metabolism	H	COG0521	molybdenum cofactor biosynthesis protein	0.520803	9.999e-05	0.00350854
A.aerophoba	metabolism	Coenzyme transport and metabolism	H	COG0001	Glutamate 1 semialdehyde aminotransferase	0.644045	9.999e-05	0.00350854
A.aerophoba	metabolism	Coenzyme transport and metabolism	H	COG1977	Molybdopterin converting factor Subunit 1	0.725114	9.999e-05	0.00350854
A.aerophoba	metabolism	Coenzyme transport and metabolism	H	ENOG4111HBD	Ketopantoate reductase PanE ApbA C terminal	0.970808	9.999e-05	0.00350854
A.aerophoba	metabolism	Coenzyme transport and metabolism	H	COG0303	Molybdenum cofactor synthesis domain protein	0.529572	9.999e-05	0.00350854
A.aerophoba	metabolism	Coenzyme transport and metabolism	H	COG2138	cobalamin vitamin b12 biosynthesis cbix protein	0.721288	9.999e-05	0.00350854
A.aerophoba	metabolism	Coenzyme transport and metabolism	H	ENOG41122US	Rod linker protein associated with allophycocyanin	0.916148	9.999e-05	0.00350854
A.aerophoba	metabolism	Coenzyme transport and metabolism	H	ENOG4111KY9	Pyrimidine reductase riboflavin biosynthesis RibD	0.902701	9.999e-05	0.00350854
A.aerophoba	metabolism	Coenzyme transport and metabolism	H	COG3252	Catalyzes the hydrolysis of methenyl H 4 MPT to 5 formyl H 4 MPT	0.756468	9.999e-05	0.00350854
A.aerophoba	metabolism	Coenzyme transport and metabolism	H	ENOG410XPVQ	Catalyzes the formation of the isocyclic ring in chlorophyll biosynthesis	0.811688	0.00019998	0.00588079
A.aerophoba	metabolism	Coenzyme transport and metabolism	H	COG0043	Catalyzes the decarboxylation of 3 octaprenyl 4 hydroxy benzoate to 2 octaprenylphenol	0.577595	9.999e-05	0.00350854
A.aerophoba	metabolism	Coenzyme transport and metabolism	H	ENOG410XQX1	Catalyzes the two electron reduction of biliverdin IX alpha at the C15 methine bridge	0.87414	9.999e-05	0.00350854
A.aerophoba	metabolism	Coenzyme transport and metabolism	H	ENOG410ZIIA	Joins Ado cobinamide GDP & alpha ribazole to generate adenosylcobalamin Ado cobalamin	0.805376	0.00029997	0.00823454
A.aerophoba	metabolism	Coenzyme transport and metabolism	H	ENOG410YGQ7	K02433 aspartyl tRNA Asn glutamyl tRNA Gln amidotransferase subunit A EC 6 3 5 6 6 3 5 7	0.841674	9.999e-05	0.00350854
A.aerophoba	metabolism	Coenzyme transport and metabolism	H	COG0499	May play a key role in the regulation of the intracellular concentration of adenosylhomocysteine	0.497248	9.999e-05	0.00350854
A.aerophoba	metabolism	Coenzyme transport and metabolism	H	ENOG41102EM	Catalyzes the two electron reduction of the C2 & C3 1 diene system of 15 16 dihydrobiliverdin	0.802981	0.00089991	0.0208896
A.aerophoba	metabolism	Coenzyme transport and metabolism	H	COG0807	Catalyzes the conversion of D ribulose 5 phosphate to formate & 3 4 dihydroxy 2 butanone 4 phosphate	0.466738	9.999e-05	0.00350854
A.aerophoba	metabolism	Coenzyme transport and metabolism	H	COG0214	Involved in the production of pyridoxal phosphate probably by incorporating ammonia into the pyridine ring	0.559925	0.0019998	0.0422656
A.aerophoba	metabolism	Coenzyme transport and metabolism	H	COG0181	Tetrapolymerization of the monopyrrole PBG into the hydroxymethylbilane pre uroporphyrinogen in several discrete steps	0.473721	0.00019998	0.00588079
A.aerophoba	metabolism	Coenzyme transport and metabolism	H	COG2022	Catalyzes the rearrangement of 1 deoxy D xylulose 5 phosphate DXP to produce the thiazole phosphate moiety of thiamine	0.522335	9.999e-05	0.00350854
A.aerophoba	metabolism	Coenzyme transport and metabolism	H	COG2896	Catalyzes together with MoaC the conversion of 5 GTP to cyclic pyranopterin monophosphate cPMP or molybdopterin precursor Z	0.46472	0.00019998	0.00588079
A.aerophoba	metabolism	Coenzyme transport and metabolism	H	COG0315	Together with MoaA is involved in the conversion of 5 GTP to cyclic pyranopterin monophosphate cPMP or molybdopterin precursor Z	0.563218	9.999e-05	0.00350854
A.aerophoba	metabolism	Coenzyme transport and metabolism	H	COG4063	Part of a complex that catalyzes the formation of methyl coenzyme M & tetrahydromethanopterin from coenzyme M & methyl tetrahydromethanopterin	0.890375	9.999e-05	0.00350854
A.aerophoba	metabolism	Coenzyme transport and metabolism	H	COG0413	Catalyzes the reversible reaction in which hydroxymethyl group from 5 10 methylenetetrahydrofolate is tranferred onto alpha ketoisovalerate to form ketopantoate	0.484466	0.00109989	0.0249802
A.aerophoba	metabolism	Coenzyme transport and metabolism	H	COG1060	Catalyzes the radical mediated transfer of the hydroxybenzyl group from 4 hydroxyphenylpyruvate HP	0.572654	0.0009999	0.0229142
A.aerophoba	metabolism	Coenzyme transport and metabolism	H	COG0320	Catalyzes the radical mediated insertion of two sulfur atoms into the C 6 & C 8 positions of the octanoyl moiety	0.520411	9.999e-05	0.00350854
A.aerophoba	metabolism	Coenzyme transport and metabolism	H	COG0684	Globally modulates RNA abundance by binding to RNase E Rne & regulating its endonucleolytic activity	0.53417	0.00219978	0.0456462
A.aerophoba	metabolism	Energy production and conversion	C	ENOG410ZB0K		0.890412	9.999e-05	0.00350854
A.aerophoba	metabolism	Energy production and conversion	C	ENOG4111RYX		0.975432	9.999e-05	0.00350854
A.aerophoba	metabolism	Energy production and conversion	C	COG1008	subunit m	0.502215	9.999e-05	0.00350854
A.aerophoba	metabolism	Energy production and conversion	C	ENOG410ZJEI	PBS lyase	0.894427	0.00029997	0.00823454
A.aerophoba	metabolism	Energy production and conversion	C	COG3894	Ferredoxin	0.691519	9.999e-05	0.00350854
A.aerophoba	metabolism	Energy production and conversion	C	ENOG4111IDB	cytochrome	0.684643	0.00059994	0.014732
A.aerophoba	metabolism	Energy production and conversion	C	ENOG411209K	Ferredoxin	0.733521	0.00069993	0.0167771
A.aerophoba	metabolism	Energy production and conversion	C	COG2421	formamidase	0.750097	0.00029997	0.00823454
A.aerophoba	metabolism	Energy production and conversion	C	ENOG410Z9FV	cytochrome c	0.731903	0.00079992	0.0188416
A.aerophoba	metabolism	Energy production and conversion	C	ENOG4111RCQ	cytochrome c	0.774597	0.00239976	0.0492265
A.aerophoba	metabolism	Energy production and conversion	C	ENOG4111WG6	atp synthase	0.894427	9.999e-05	0.00350854
A.aerophoba	metabolism	Energy production and conversion	C	ENOG411233M	cytochrome c	0.840851	9.999e-05	0.00350854
A.aerophoba	metabolism	Energy production and conversion	C	COG1319	Dehydrogenase	0.773134	9.999e-05	0.00350854
A.aerophoba	metabolism	Energy production and conversion	C	COG2141	Monooxygenase	0.669862	9.999e-05	0.00350854
A.aerophoba	metabolism	Energy production and conversion	C	ENOG410XQP4	Dehydrogenase	0.654295	0.00219978	0.0456462
A.aerophoba	metabolism	Energy production and conversion	C	ENOG410ZMQ6	Dehydrogenase	0.894427	9.999e-05	0.00350854
A.aerophoba	metabolism	Energy production and conversion	C	ENOG4111HAV	photosystem i	0.992252	9.999e-05	0.00350854
A.aerophoba	metabolism	Energy production and conversion	C	ENOG4111IC4	Dehydrogenase	0.902609	9.999e-05	0.00350854
A.aerophoba	metabolism	Energy production and conversion	C	ENOG4111QJG	Rieske 2fe 2s	0.894427	0.00019998	0.00588079
A.aerophoba	metabolism	Energy production and conversion	C	COG0247	domain protein	0.604063	9.999e-05	0.00350854
A.aerophoba	metabolism	Energy production and conversion	C	ENOG410XQFU	oxidoreductase	0.950768	9.999e-05	0.00350854
A.aerophoba	metabolism	Energy production and conversion	C	ENOG4111N8S	f420 dependent	1	9.999e-05	0.00350854
A.aerophoba	metabolism	Energy production and conversion	C	ENOG4112402	Sulfur oxidation	0.922992	9.999e-05	0.00350854
A.aerophoba	metabolism	Energy production and conversion	C	ENOG410YICH	PQQ enzyme repeat	1	9.999e-05	0.00350854
A.aerophoba	metabolism	Energy production and conversion	C	COG1048	aconitate hydratase	0.431812	0.00029997	0.00823454
A.aerophoba	metabolism	Energy production and conversion	C	ENOG410XPQW	alcohol dehydrogenase	0.724556	0.00169983	0.0365924
A.aerophoba	metabolism	Energy production and conversion	C	ENOG410XVDU	cytochrome C class I	0.989571	9.999e-05	0.00350854
A.aerophoba	metabolism	Energy production and conversion	C	ENOG411231U	monoheme Cytochrome c	0.850429	9.999e-05	0.00350854
A.aerophoba	metabolism	Energy production and conversion	C	ENOG411233B	cytochrome C class I	1	9.999e-05	0.00350854
A.aerophoba	metabolism	Energy production and conversion	C	ENOG410XT7Y	Aldehyde dehydrogenase	0.733976	0.0019998	0.0422656
A.aerophoba	metabolism	Energy production and conversion	C	COG0644	geranylgeranyl reductase	0.471809	9.999e-05	0.00350854
A.aerophoba	metabolism	Energy production and conversion	C	ENOG410XPK8	phycocyanin beta subunit	0.775399	0.00089991	0.0208896
A.aerophoba	metabolism	Energy production and conversion	C	ENOG4111H23	geranylgeranyl reductase	0.870253	9.999e-05	0.00350854
A.aerophoba	metabolism	Energy production and conversion	C	COG2048	heterodisulfide reductase	0.652437	0.00089991	0.0208896
A.aerophoba	metabolism	Energy production and conversion	C	COG1042	CoA binding domain protein	0.564126	0.00129987	0.0289648
A.aerophoba	metabolism	Energy production and conversion	C	ENOG4111KF0	PBS lyase HEAT like repeat	0.77493	0.00069993	0.0167771
A.aerophoba	metabolism	Energy production and conversion	C	ENOG4111NS8	cytochrome C family protein	0.772184	0.00029997	0.00823454
A.aerophoba	metabolism	Energy production and conversion	C	ENOG4111WR5	cytochrome C family protein	0.792826	9.999e-05	0.00350854
A.aerophoba	metabolism	Energy production and conversion	C	COG0243	molybdopterin oxidoreductase	0.548136	0.00039996	0.0104062
A.aerophoba	metabolism	Energy production and conversion	C	ENOG410XPB8	Rieske 2fe 2s domain protein	0.988382	9.999e-05	0.00350854
A.aerophoba	metabolism	Energy production and conversion	C	ENOG410XQGW	fad dependent oxidoreductase	0.704133	0.00019998	0.00588079
A.aerophoba	metabolism	Energy production and conversion	C	ENOG410XR43	allophycocyanin beta subunit	0.861246	0.00019998	0.00588079
A.aerophoba	metabolism	Energy production and conversion	C	ENOG41127FC	Rieske 2fe 2s domain protein	0.76695	0.00029997	0.00823454
A.aerophoba	metabolism	Energy production and conversion	C	ENOG410ZKVB	to cytochrome c 554 precursor	0.698348	0.00209979	0.0438418
A.aerophoba	metabolism	Energy production and conversion	C	COG2055	malate L lactate dehydrogenase	0.583088	9.999e-05	0.00350854
A.aerophoba	metabolism	Energy production and conversion	C	ENOG410XQ2G	Cytochrome C oxidase subunit I	0.826143	9.999e-05	0.00350854
A.aerophoba	metabolism	Energy production and conversion	C	COG2080	2Fe 2S binding domain protein	0.694892	9.999e-05	0.00350854
A.aerophoba	metabolism	Energy production and conversion	C	COG4802	ferredoxin thioredoxin reductase	0.956702	9.999e-05	0.00350854
A.aerophoba	metabolism	Energy production and conversion	C	COG0277	FAD linked oxidase domain protein	0.494682	0.00019998	0.00588079
A.aerophoba	metabolism	Energy production and conversion	C	ENOG4111X4T	monooxygenase component MmoB DmpM	1	9.999e-05	0.00350854
A.aerophoba	metabolism	Energy production and conversion	C	COG2414	aldehyde ferredoxin oxidoreductase	0.723354	0.00029997	0.00823454
A.aerophoba	metabolism	Energy production and conversion	C	ENOG410Y5DW	succinate dehydrogenase subunit D	0.894427	0.00029997	0.00823454
A.aerophoba	metabolism	Energy production and conversion	C	COG1139	Iron sulfur cluster binding protein	0.55969	0.00169983	0.0365924
A.aerophoba	metabolism	Energy production and conversion	C	COG3794	Blue Type 1 copper domain protein	0.867234	9.999e-05	0.00350854
A.aerophoba	metabolism	Energy production and conversion	C	ENOG4111HP6	Alcohol dehydrogenase GroES like domain	0.890906	0.00029997	0.00823454
A.aerophoba	metabolism	Energy production and conversion	C	ENOG41120DM	Succinate dehydrogenase membrane anchor	1	9.999e-05	0.00350854
A.aerophoba	metabolism	Energy production and conversion	C	COG4231	indolepyruvate ferredoxin oxidoreductase	0.536074	0.00069993	0.0167771
A.aerophoba	metabolism	Energy production and conversion	C	ENOG410XSJG	Molydopterin dinucleotide binding domain	0.778804	0.00049995	0.0125703
A.aerophoba	metabolism	Energy production and conversion	C	ENOG41123BF	photosystem II reaction center protein H	0.738862	0.00119988	0.0269689
A.aerophoba	metabolism	Energy production and conversion	C	COG2146	nitrite reductase nad p h small subunit	0.573298	9.999e-05	0.00350854
A.aerophoba	metabolism	Energy production and conversion	C	ENOG411224D	Ferredoxin thioredoxin reductase variable	0.861557	0.00049995	0.0125703
A.aerophoba	metabolism	Energy production and conversion	C	COG2218	formylmethanofuran dehydrogenase subunit C	0.854201	0.00029997	0.00823454
A.aerophoba	metabolism	Energy production and conversion	C	ENOG410XP6P	Membrane bound dehydrogenase domain protein	0.690631	0.00059994	0.014732
A.aerophoba	metabolism	Energy production and conversion	C	ENOG410XQ0G	Membrane bound dehydrogenase domain protein	0.715913	0.00039996	0.0104062
A.aerophoba	metabolism	Energy production and conversion	C	COG0074	Succinyl CoA ligase ADP forming subunit alpha	0.499662	0.00219978	0.0456462
A.aerophoba	metabolism	Energy production and conversion	C	ENOG410Y54F	chlorophyll a b binding light harvesting protein	1	9.999e-05	0.00350854
A.aerophoba	metabolism	Energy production and conversion	C	ENOG4111QYC	quinohemoprotein amine dehydrogenase gamma subunit	0.775228	0.00079992	0.0188416
A.aerophoba	metabolism	Energy production and conversion	C	ENOG4111R62	3 hydroxyacyl CoA dehydrogenase C terminal domain	0.875378	0.00029997	0.00823454
A.aerophoba	metabolism	Energy production and conversion	C	ENOG411008C	Methyl viologen reducing hydrogenase delta subunit	1	9.999e-05	0.00350854
A.aerophoba	metabolism	Energy production and conversion	C	ENOG4110MSI	3 hydroxyacyl CoA dehydrogenase NAD binding domain	0.774597	0.00209979	0.0438418
A.aerophoba	metabolism	Energy production and conversion	C	COG1804	l carnitine dehydratase bile acid inducible protein F	0.682652	9.999e-05	0.00350854
A.aerophoba	metabolism	Energy production and conversion	C	ENOG4111XMC	Ammonia monooxygenase methane monooxygenase subunit C	0.997285	9.999e-05	0.00350854
A.aerophoba	metabolism	Energy production and conversion	C	ENOG410ZPZJ	PBS lyase HEAT domain protein repeat containing protein	0.79611	0.00019998	0.00588079
A.aerophoba	metabolism	Energy production and conversion	C	ENOG410Y9JP	Methylene tetrahydromethanopterin dehydrogenase N terminal	1	9.999e-05	0.00350854
A.aerophoba	metabolism	Energy production and conversion	C	ENOG410XPQ4	4fe 4S ferredoxin iron sulfur binding domain containing protein	0.696731	0.00219978	0.0456462
A.aerophoba	metabolism	Energy production and conversion	C	ENOG410XT4V	CO dehydrogenase beta subunit acetyl CoA synthase epsilon subunit	0.894427	0.00029997	0.00823454
A.aerophoba	metabolism	Energy production and conversion	C	COG1529	Aldehyde oxidase & xanthine dehydrogenase molybdopterin binding	0.745827	9.999e-05	0.00350854
A.aerophoba	metabolism	Energy production and conversion	C	ENOG41126DC	This protein is a component of the reaction center of photosystem II	0.875855	0.00049995	0.0125703
A.aerophoba	metabolism	Energy production and conversion	C	ENOG4111HWV	Covalently attaches a chromophore to Cys residue s of phycobiliproteins	0.761951	0.00039996	0.0104062
A.aerophoba	metabolism	Energy production and conversion	C	ENOG410ZIMD	Produces ATP from ADP in the presence of a proton gradient across the membrane	0.894427	0.00029997	0.00823454
A.aerophoba	metabolism	Energy production and conversion	C	COG1013	Oxidoreductase required for the transfer of electrons from pyruvate to flavodoxin	0.595241	0.00069993	0.0167771
A.aerophoba	metabolism	Energy production and conversion	C	ENOG4111IIK	Low potential cytochrome c that plays a role in the oxygen evolving complex of photosystem II	0.845664	0.00019998	0.00588079
A.aerophoba	metabolism	Energy production and conversion	C	ENOG410XRUT	One of the two reaction center proteins of photosystem II PSII D2 is needed for assembly of a stable PSII complex	0.800262	0.00049995	0.0125703
A.aerophoba	metabolism	Energy production and conversion	C	ENOG4111X01	This b type cytochrome is tightly associated with the reaction center of photosystem II & possibly is part of the water oxidation complex	0.750857	0.0009999	0.0229142
A.aerophoba	metabolism	Energy production and conversion	C	ENOG41122QJ	Stabilizes the interaction between PsaC & the PSI core assists the docking of the ferredoxin to PSI & interacts with ferredoxin NADP oxidoreductase	0.918583	9.999e-05	0.00350854
A.aerophoba	metabolism	Energy production and conversion	C	ENOG41125ZV	Stabilizes the structure of photosystem II oxygen evolving complex OEC the ion environment of oxygen evolution & protects the OEC against heat induced inactivation	0.818773	0.00069993	0.0167771
A.aerophoba	metabolism	Energy production and conversion	C	COG1600	Catalyzes the conversion of epoxyqueuosine oQ to queuosine Q which is a hypermodified base found in the wobble positions of tRNA Asp tRNA Asn tRNA His & tRNA Tyr	0.520939	9.999e-05	0.00350854
A.aerophoba	metabolism	Energy production and conversion	C	COG1892	Catalyzes the irreversible beta carboxylation of phosphoenolpyruvate PEP to form oxaloacetate OAA a four carbon dicarboxylic acid source for the tricarboxylic acid cycle	1	9.999e-05	0.00350854
A.aerophoba	metabolism	Energy production and conversion	C	COG1413	Catalyzes the hydroxylation of the N 6 4 aminobutyl L lysine intermediate to form hypusine an essential post translational modification only found in mature eIF 5A factor	0.563723	0.00019998	0.00588079
A.aerophoba	metabolism	Energy production and conversion	C	COG0155	Component of the sulfite reductase complex that catalyzes the 6 electron reduction of sulfite to sulfide	0.562169	0.00029997	0.00823454
A.aerophoba	metabolism	Energy production and conversion	C	ENOG41102UP	Component of the ubiquinol cytochrome c reductase complex complex III or cytochrome b c1 complex	0.835205	9.999e-05	0.00350854
A.aerophoba	metabolism	Energy production and conversion	C	COG1017	Is involved in NO detoxification in an aerobic process termed nitric oxide dioxygenase NOD reaction that utilizes O 2 & NAD P H to convert NO to nitrate	0.631424	0.0019998	0.0422656
A.aerophoba	metabolism	Energy production and conversion	C	COG0377	NDH 1 shuttles electrons from NADH via FMN & iron sulfur Fe S centers to quinones in the respiratory chain	0.508211	9.999e-05	0.00350854
A.aerophoba	metabolism	Energy production and conversion	C	ENOG410ZY02	NDH 1 shuttles electrons from NADH via FMN & iron sulfur Fe S centers to quinones in the respiratory chain	1	9.999e-05	0.00350854
A.aerophoba	metabolism	Energy production and conversion	C	COG1005	NDH 1 shuttles electrons from NADH via FMN & iron sulfur Fe S centers to quinones in the respiratory chain	0.481821	0.00029997	0.00823454
A.aerophoba	metabolism	Inorganic ion transport and metabolism	P	COG1910		0.789891	9.999e-05	0.00350854
A.aerophoba	metabolism	Inorganic ion transport and metabolism	P	ENOG410XT54		0.87726	0.00029997	0.00823454
A.aerophoba	metabolism	Inorganic ion transport and metabolism	P	ENOG410YD0J		0.894427	0.00029997	0.00823454
A.aerophoba	metabolism	Inorganic ion transport and metabolism	P	ENOG410ZJM2		1	9.999e-05	0.00350854
A.aerophoba	metabolism	Inorganic ion transport and metabolism	P	ENOG410ZVWM		0.845935	0.00019998	0.00588079
A.aerophoba	metabolism	Inorganic ion transport and metabolism	P	ENOG4110ZAW		0.894427	9.999e-05	0.00350854
A.aerophoba	metabolism	Inorganic ion transport and metabolism	P	ENOG410XPF7	receptor	0.876072	9.999e-05	0.00350854
A.aerophoba	metabolism	Inorganic ion transport and metabolism	P	ENOG410XSNB	receptor	0.84109	9.999e-05	0.00350854
A.aerophoba	metabolism	Inorganic ion transport and metabolism	P	ENOG411114P	Membrane	0.996611	9.999e-05	0.00350854
A.aerophoba	metabolism	Inorganic ion transport and metabolism	P	COG3119	Sulfatase	0.617339	9.999e-05	0.00350854
A.aerophoba	metabolism	Inorganic ion transport and metabolism	P	ENOG410ZWID	zinc iron	0.714893	0.00219978	0.0456462
A.aerophoba	metabolism	Inorganic ion transport and metabolism	P	COG2223	Transporter	0.642342	9.999e-05	0.00350854
A.aerophoba	metabolism	Inorganic ion transport and metabolism	P	ENOG410XRMH	Transporter	0.735461	0.00089991	0.0208896
A.aerophoba	metabolism	Inorganic ion transport and metabolism	P	COG1108	ABC transporter	0.503032	9.999e-05	0.00350854
A.aerophoba	metabolism	Inorganic ion transport and metabolism	P	COG1324	tolerance protein	0.598419	0.0019998	0.0422656
A.aerophoba	metabolism	Inorganic ion transport and metabolism	P	COG2998	ABC transporter	0.698585	0.00019998	0.00588079
A.aerophoba	metabolism	Inorganic ion transport and metabolism	P	ENOG410XNNT	ABC transporter	0.878974	9.999e-05	0.00350854
A.aerophoba	metabolism	Inorganic ion transport and metabolism	P	ENOG410ZFCD	transport system	0.869983	9.999e-05	0.00350854
A.aerophoba	metabolism	Inorganic ion transport and metabolism	P	ENOG41100HV	Major Facilitator	0.894427	0.00019998	0.00588079
A.aerophoba	metabolism	Inorganic ion transport and metabolism	P	ENOG4111H6I	transport system	0.913391	9.999e-05	0.00350854
A.aerophoba	metabolism	Inorganic ion transport and metabolism	P	ENOG4111KFE	ABC transporter	0.848782	0.00019998	0.00588079
A.aerophoba	metabolism	Inorganic ion transport and metabolism	P	ENOG4110P2Z	Copper resistance D	0.859003	9.999e-05	0.00350854
A.aerophoba	metabolism	Inorganic ion transport and metabolism	P	ENOG4111K3M	Copper resistance D	0.894427	0.00029997	0.00823454
A.aerophoba	metabolism	Inorganic ion transport and metabolism	P	COG3273	trka c domain protein	0.778326	0.00059994	0.014732
A.aerophoba	metabolism	Inorganic ion transport and metabolism	P	ENOG410ZJCE	Cation efflux protein	0.720218	0.00039996	0.0104062
A.aerophoba	metabolism	Inorganic ion transport and metabolism	P	ENOG410XP99	TonB dependent receptor	0.626254	0.00239976	0.0492265
A.aerophoba	metabolism	Inorganic ion transport and metabolism	P	ENOG410XR6D	tonB dependent Receptor	0.846011	9.999e-05	0.00350854
A.aerophoba	metabolism	Inorganic ion transport and metabolism	P	ENOG410XR6T	tonB dependent Receptor	0.830583	9.999e-05	0.00350854
A.aerophoba	metabolism	Inorganic ion transport and metabolism	P	ENOG410XRTX	tonB dependent Receptor	0.842607	9.999e-05	0.00350854
A.aerophoba	metabolism	Inorganic ion transport and metabolism	P	ENOG410XT2U	tonB dependent Receptor	0.733247	0.00039996	0.0104062
A.aerophoba	metabolism	Inorganic ion transport and metabolism	P	ENOG410YA0T	tonB dependent Receptor	0.894427	9.999e-05	0.00350854
A.aerophoba	metabolism	Inorganic ion transport and metabolism	P	ENOG410YANE	tonB dependent Receptor	0.99712	9.999e-05	0.00350854
A.aerophoba	metabolism	Inorganic ion transport and metabolism	P	ENOG410YC6P	TonB dependent receptor	0.774597	0.00239976	0.0492265
A.aerophoba	metabolism	Inorganic ion transport and metabolism	P	ENOG410YFBM	tonB dependent Receptor	1	9.999e-05	0.00350854
A.aerophoba	metabolism	Inorganic ion transport and metabolism	P	ENOG410YYFV	tonB dependent Receptor	0.855512	9.999e-05	0.00350854
A.aerophoba	metabolism	Inorganic ion transport and metabolism	P	ENOG410Z34P	tonB dependent Receptor	1	9.999e-05	0.00350854
A.aerophoba	metabolism	Inorganic ion transport and metabolism	P	ENOG410ZJBR	tonB dependent Receptor	0.894427	9.999e-05	0.00350854
A.aerophoba	metabolism	Inorganic ion transport and metabolism	P	ENOG410ZJI1	tonB dependent Receptor	0.894427	0.00029997	0.00823454
A.aerophoba	metabolism	Inorganic ion transport and metabolism	P	ENOG410ZKU5	Transporter Periplasmic	0.99765	9.999e-05	0.00350854
A.aerophoba	metabolism	Inorganic ion transport and metabolism	P	ENOG410ZPRY	tonB dependent Receptor	1	9.999e-05	0.00350854
A.aerophoba	metabolism	Inorganic ion transport and metabolism	P	ENOG410ZRVA	tonB dependent Receptor	0.884221	9.999e-05	0.00350854
A.aerophoba	metabolism	Inorganic ion transport and metabolism	P	ENOG410ZUBU	TonB dependent receptor	1	9.999e-05	0.00350854
A.aerophoba	metabolism	Inorganic ion transport and metabolism	P	ENOG410ZW8U	TonB dependent receptor	0.924824	9.999e-05	0.00350854
A.aerophoba	metabolism	Inorganic ion transport and metabolism	P	ENOG410ZZVV	tonB dependent Receptor	0.9381	9.999e-05	0.00350854
A.aerophoba	metabolism	Inorganic ion transport and metabolism	P	ENOG41100UV	tonB dependent Receptor	1	9.999e-05	0.00350854
A.aerophoba	metabolism	Inorganic ion transport and metabolism	P	ENOG4110MEV	tonB dependent Receptor	0.863255	0.00029997	0.00823454
A.aerophoba	metabolism	Inorganic ion transport and metabolism	P	ENOG4111FCZ	tonB dependent Receptor	0.842096	9.999e-05	0.00350854
A.aerophoba	metabolism	Inorganic ion transport and metabolism	P	ENOG4111GXM	tonB dependent Receptor	0.995012	9.999e-05	0.00350854
A.aerophoba	metabolism	Inorganic ion transport and metabolism	P	ENOG411110F	metal cation transporter	0.736439	0.00079992	0.0188416
A.aerophoba	metabolism	Inorganic ion transport and metabolism	P	COG4149	molybdate abc transporter	0.532876	0.00129987	0.0289648
A.aerophoba	metabolism	Inorganic ion transport and metabolism	P	ENOG410Y793	ABC transporter permease	0.883068	9.999e-05	0.00350854
A.aerophoba	metabolism	Inorganic ion transport and metabolism	P	ENOG4111RM6	ABC transporter permease	1	9.999e-05	0.00350854
A.aerophoba	metabolism	Inorganic ion transport and metabolism	P	COG2406	ferritin dps family protein	0.837268	0.00039996	0.0104062
A.aerophoba	metabolism	Inorganic ion transport and metabolism	P	ENOG410XR0B	abc transporter periplasmic	1	9.999e-05	0.00350854
A.aerophoba	metabolism	Inorganic ion transport and metabolism	P	ENOG4111HND	Ferrichrome binding protein	1	9.999e-05	0.00350854
A.aerophoba	metabolism	Inorganic ion transport and metabolism	P	ENOG4111QFN	ferritin dps family protein	0.810355	9.999e-05	0.00350854
A.aerophoba	metabolism	Inorganic ion transport and metabolism	P	ENOG410YAHR	tonB dependent receptor plug	0.894427	9.999e-05	0.00350854
A.aerophoba	metabolism	Inorganic ion transport and metabolism	P	ENOG410YB59	tonB dependent receptor plug	1	9.999e-05	0.00350854
A.aerophoba	metabolism	Inorganic ion transport and metabolism	P	ENOG410YBF8	tonB dependent receptor plug	1	9.999e-05	0.00350854
A.aerophoba	metabolism	Inorganic ion transport and metabolism	P	ENOG410YBPH	tonB dependent receptor plug	1	9.999e-05	0.00350854
A.aerophoba	metabolism	Inorganic ion transport and metabolism	P	ENOG410YT3X	TonB dependent receptor Plug	0.922122	9.999e-05	0.00350854
A.aerophoba	metabolism	Inorganic ion transport and metabolism	P	COG1824	MgtE integral membrane region	1	9.999e-05	0.00350854
A.aerophoba	metabolism	Inorganic ion transport and metabolism	P	ENOG410XSIY	secreted alkaline phosphatase	0.791857	9.999e-05	0.00350854
A.aerophoba	metabolism	Inorganic ion transport and metabolism	P	ENOG4111R4R	NMT1 THI5 Like Domain Protein	0.768591	0.00039996	0.0104062
A.aerophoba	metabolism	Inorganic ion transport and metabolism	P	ENOG410ZXXK	Copper resistance protein CopC	0.722497	0.00149985	0.032807
A.aerophoba	metabolism	Inorganic ion transport and metabolism	P	ENOG41122ET	sulfur relay protein TusB DsrH	1	9.999e-05	0.00350854
A.aerophoba	metabolism	Inorganic ion transport and metabolism	P	ENOG41129SA	high affinity nickel transporter	1	9.999e-05	0.00350854
A.aerophoba	metabolism	Inorganic ion transport and metabolism	P	ENOG4111TN6	ABC transporter transport protein	0.950583	9.999e-05	0.00350854
A.aerophoba	metabolism	Inorganic ion transport and metabolism	P	COG1218	3 2 5 bisphosphate nucleotidase	0.449979	0.00169983	0.0365924
A.aerophoba	metabolism	Inorganic ion transport and metabolism	P	ENOG410Y96T	TonB dependent Receptor Plug Domain	0.869467	9.999e-05	0.00350854
A.aerophoba	metabolism	Inorganic ion transport and metabolism	P	ENOG410ZSV1	Blue Type 1 copper domain protein	1	9.999e-05	0.00350854
A.aerophoba	metabolism	Inorganic ion transport and metabolism	P	ENOG410ZW4F	ZIP zinc transporter family protein	0.747175	0.00019998	0.00588079
A.aerophoba	metabolism	Inorganic ion transport and metabolism	P	ENOG4110Z9R	TonB dependent Receptor Plug Domain	0.985269	9.999e-05	0.00350854
A.aerophoba	metabolism	Inorganic ion transport and metabolism	P	ENOG4110ZAV	TonB dependent Receptor Plug Domain	0.894427	0.00029997	0.00823454
A.aerophoba	metabolism	Inorganic ion transport and metabolism	P	ENOG4110ZC0	TonB dependent Receptor Plug Domain	1	9.999e-05	0.00350854
A.aerophoba	metabolism	Inorganic ion transport and metabolism	P	ENOG4110ZC1	TonB dependent Receptor Plug Domain	1	9.999e-05	0.00350854
A.aerophoba	metabolism	Inorganic ion transport and metabolism	P	COG4638	rieske 2fe 2S domain containing protein	0.693446	9.999e-05	0.00350854
A.aerophoba	metabolism	Inorganic ion transport and metabolism	P	ENOG410XP2M	ABC transporter substrate binding protein	0.93038	9.999e-05	0.00350854
A.aerophoba	metabolism	Inorganic ion transport and metabolism	P	ENOG41109KM	Ion transport 2 domain containing protein	1	9.999e-05	0.00350854
A.aerophoba	metabolism	Inorganic ion transport and metabolism	P	COG0529	Catalyzes the synthesis of activated sulfate	0.537125	0.00089991	0.0208896
A.aerophoba	metabolism	Inorganic ion transport and metabolism	P	ENOG410XV93	Blue Type1 copper domain containing protein	0.774597	0.00209979	0.0438418
A.aerophoba	metabolism	Inorganic ion transport and metabolism	P	ENOG41125GU	Multiple resistance & pH regulation protein F	1	9.999e-05	0.00350854
A.aerophoba	metabolism	Inorganic ion transport and metabolism	P	ENOG410ZZY2	Natural resistance associated macrophage protein	0.774597	0.00239976	0.0492265
A.aerophoba	metabolism	Inorganic ion transport and metabolism	P	ENOG41121XM	monovalent cation proton antiporter MnhG PhaG subunit	1	9.999e-05	0.00350854
A.aerophoba	metabolism	Inorganic ion transport and metabolism	P	ENOG410YGN5	Molybdenum ABC transporter periplasmic molybdate binding protein	0.851075	0.00019998	0.00588079
A.aerophoba	metabolism	Inorganic ion transport and metabolism	P	ENOG410XQPA	Binding protein dependent transport system inner membrane component	0.781072	9.999e-05	0.00350854
A.aerophoba	metabolism	Inorganic ion transport and metabolism	P	ENOG410YK49	Binding protein dependent transport system inner membrane component	0.818186	9.999e-05	0.00350854
A.aerophoba	metabolism	Inorganic ion transport and metabolism	P	ENOG41100QH	Binding protein dependent transport system inner membrane component	0.966198	9.999e-05	0.00350854
A.aerophoba	metabolism	Inorganic ion transport and metabolism	P	ENOG4111F6W	Binding protein dependent transport system inner membrane component	0.809827	9.999e-05	0.00350854
A.aerophoba	metabolism	Inorganic ion transport and metabolism	P	ENOG4111MB4	Binding protein dependent transport system inner membrane component	0.918429	9.999e-05	0.00350854
A.aerophoba	metabolism	Inorganic ion transport and metabolism	P	ENOG4111PN9	Tripartite ATP independent periplasmic transporters DctQ component	0.894427	0.00019998	0.00588079
A.aerophoba	metabolism	Inorganic ion transport and metabolism	P	COG0601	Binding protein dependent transport systems inner membrane component	0.591037	9.999e-05	0.00350854
A.aerophoba	metabolism	Inorganic ion transport and metabolism	P	COG1173	Binding protein dependent transport systems inner membrane component	0.56796	9.999e-05	0.00350854
A.aerophoba	metabolism	Inorganic ion transport and metabolism	P	COG4662	binding protein dependent transport systems inner membrane Component	0.636871	0.00159984	0.0347232
A.aerophoba	metabolism	Inorganic ion transport and metabolism	P	ENOG410XRHR	Binding protein dependent transport systems inner membrane component	0.938875	9.999e-05	0.00350854
A.aerophoba	metabolism	Inorganic ion transport and metabolism	P	ENOG410ZMBF	binding protein dependent transport systems inner membrane Component	0.865853	9.999e-05	0.00350854
A.aerophoba	metabolism	Inorganic ion transport and metabolism	P	ENOG4111IN5	Binding protein dependent transport systems inner membrane component	0.793411	0.00029997	0.00823454
A.aerophoba	metabolism	Inorganic ion transport and metabolism	P	ENOG4111NED	Binding protein dependent transport systems inner membrane component	0.883517	9.999e-05	0.00350854
A.aerophoba	metabolism	Inorganic ion transport and metabolism	P	COG0376	Bifunctional enzyme with both catalase & broad spectrum peroxidase activity	0.680486	9.999e-05	0.00350854
A.aerophoba	metabolism	Inorganic ion transport and metabolism	P	ENOG410XY76	ABC type nitrate sulfonate bicarbonate transport system periplasmic components	0.977892	9.999e-05	0.00350854
A.aerophoba	metabolism	Inorganic ion transport and metabolism	P	ENOG410XYQ2	ABC type nitrate sulfonate bicarbonate transport systems periplasmic components like protein	1	9.999e-05	0.00350854
A.aerophoba	metabolism	Lipid transport and metabolism	I	ENOG411201J		0.894427	0.00029997	0.00823454
A.aerophoba	metabolism	Lipid transport and metabolism	I	ENOG4111H6U	reductase	0.874727	0.00019998	0.00588079
A.aerophoba	metabolism	Lipid transport and metabolism	I	ENOG4111P6B	reductase	0.894427	0.00029997	0.00823454
A.aerophoba	metabolism	Lipid transport and metabolism	I	ENOG410XP67	reductase	0.6258	9.999e-05	0.00350854
A.aerophoba	metabolism	Lipid transport and metabolism	I	ENOG410XQXR	reductase	0.830975	9.999e-05	0.00350854
A.aerophoba	metabolism	Lipid transport and metabolism	I	ENOG4110E5M	reductase	0.709656	0.00189981	0.0404893
A.aerophoba	metabolism	Lipid transport and metabolism	I	COG2084	Dehydrogenase	0.508825	9.999e-05	0.00350854
A.aerophoba	metabolism	Lipid transport and metabolism	I	ENOG410YNGH	Cycloeucalenol	0.894427	9.999e-05	0.00350854
A.aerophoba	metabolism	Lipid transport and metabolism	I	COG1133	transport protein	0.639158	0.00069993	0.0167771
A.aerophoba	metabolism	Lipid transport and metabolism	I	COG1562	phytoene synthase	0.598383	0.00019998	0.00588079
A.aerophoba	metabolism	Lipid transport and metabolism	I	COG1024	Enoyl CoA hydratase	0.486404	0.00129987	0.0289648
A.aerophoba	metabolism	Lipid transport and metabolism	I	ENOG410XPNC	Enoyl CoA hydratase	0.803925	0.00019998	0.00588079
A.aerophoba	metabolism	Lipid transport and metabolism	I	ENOG411019X	Enoyl CoA hydratase	0.905212	9.999e-05	0.00350854
A.aerophoba	metabolism	Lipid transport and metabolism	I	ENOG4112BU0	Enoyl CoA hydratase	0.894427	0.00029997	0.00823454
A.aerophoba	metabolism	Lipid transport and metabolism	I	ENOG410XP0Z	C 8 sterol isomerase	0.791114	0.00069993	0.0167771
A.aerophoba	metabolism	Lipid transport and metabolism	I	ENOG41124UQ	Fatty acid desaturase	0.825171	0.00029997	0.00823454
A.aerophoba	metabolism	Lipid transport and metabolism	I	ENOG41128EK	fatty acid desaturase	0.894427	0.00029997	0.00823454
A.aerophoba	metabolism	Lipid transport and metabolism	I	ENOG410XNVZ	acyl CoA dehydrogenase	0.710572	0.00019998	0.00588079
A.aerophoba	metabolism	Lipid transport and metabolism	I	ENOG410XP64	acyl CoA dehydrogenase	0.724572	0.00079992	0.0188416
A.aerophoba	metabolism	Lipid transport and metabolism	I	ENOG410XPPX	acyl Coa dehydrogenase	0.768498	0.00049995	0.0125703
A.aerophoba	metabolism	Lipid transport and metabolism	I	ENOG410XPQC	acyl CoA dehydrogenase	0.958652	9.999e-05	0.00350854
A.aerophoba	metabolism	Lipid transport and metabolism	I	ENOG410XRCK	acyl CoA dehydrogenase	0.706026	0.00029997	0.00823454
A.aerophoba	metabolism	Lipid transport and metabolism	I	ENOG410XRQX	acyl CoA dehydrogenase	0.668309	0.00039996	0.0104062
A.aerophoba	metabolism	Lipid transport and metabolism	I	ENOG410XS2V	acyl Coa dehydrogenase	0.799978	0.00019998	0.00588079
A.aerophoba	metabolism	Lipid transport and metabolism	I	ENOG410XSIA	acyl CoA dehydrogenase	1	9.999e-05	0.00350854
A.aerophoba	metabolism	Lipid transport and metabolism	I	ENOG410XT0V	acyl Coa dehydrogenase	0.718905	0.00159984	0.0347232
A.aerophoba	metabolism	Lipid transport and metabolism	I	ENOG410Y95W	acyl CoA dehydrogenase	1	9.999e-05	0.00350854
A.aerophoba	metabolism	Lipid transport and metabolism	I	ENOG410YB6P	acyl CoA dehydrogenase	0.866763	9.999e-05	0.00350854
A.aerophoba	metabolism	Lipid transport and metabolism	I	ENOG410ZVQX	acyl CoA dehydrogenase	0.88363	9.999e-05	0.00350854
A.aerophoba	metabolism	Lipid transport and metabolism	I	ENOG41102GG	acyl Coa dehydrogenase	0.859898	9.999e-05	0.00350854
A.aerophoba	metabolism	Lipid transport and metabolism	I	ENOG4110HNW	acyl CoA dehydrogenase	0.896628	9.999e-05	0.00350854
A.aerophoba	metabolism	Lipid transport and metabolism	I	ENOG4111H01	acyl Coa dehydrogenase	0.907731	9.999e-05	0.00350854
A.aerophoba	metabolism	Lipid transport and metabolism	I	ENOG410ZVH8	Haloalkane dehalogenase	1	9.999e-05	0.00350854
A.aerophoba	metabolism	Lipid transport and metabolism	I	COG1884	methylmalonyl coA mutase	0.671449	9.999e-05	0.00350854
A.aerophoba	metabolism	Lipid transport and metabolism	I	ENOG410YCVW	short chain dehydrogenase	0.775161	0.00049995	0.0125703
A.aerophoba	metabolism	Lipid transport and metabolism	I	ENOG410XVDF	Acetyl CoA acetyltransferase	0.763818	0.00029997	0.00823454
A.aerophoba	metabolism	Lipid transport and metabolism	I	ENOG410ZNBJ	Fatty acid hydroxylase superfamily	1	9.999e-05	0.00350854
A.aerophoba	metabolism	Lipid transport and metabolism	I	ENOG410YN1B	CDP alcohol phosphatidyltransferase	0.894427	0.00019998	0.00588079
A.aerophoba	metabolism	Lipid transport and metabolism	I	ENOG4112AX9	CDP alcohol phosphatidyltransferase	1	9.999e-05	0.00350854
A.aerophoba	metabolism	Lipid transport and metabolism	I	ENOG410YFUF	Enoyl CoA hydratase isomerase family	0.931566	9.999e-05	0.00350854
A.aerophoba	metabolism	Lipid transport and metabolism	I	ENOG410XQH3	Short chain dehydrogenase reductase Sdr	0.869108	9.999e-05	0.00350854
A.aerophoba	metabolism	Lipid transport and metabolism	I	ENOG410YBU4	Acyl CoA dehydrogenase N terminal domain	0.979637	9.999e-05	0.00350854
A.aerophoba	metabolism	Lipid transport and metabolism	I	ENOG410YQXV	Acyl CoA dehydrogenase C terminal domain	0.894427	0.00029997	0.00823454
A.aerophoba	metabolism	Lipid transport and metabolism	I	ENOG410XRG5	acyl CoA dehydrogenase type 2 domain protein	0.894427	0.00029997	0.00823454
A.aerophoba	metabolism	Lipid transport and metabolism	I	ENOG410XR14	acyl CoA dehydrogenase domain containing protein	0.785487	0.00059994	0.014732
A.aerophoba	metabolism	Lipid transport and metabolism	I	COG0365	Catalyzes the conversion of acetate into acetyl CoA AcCoA	0.490412	0.00039996	0.0104062
A.aerophoba	metabolism	Lipid transport and metabolism	I	COG0761	Converts 1 hydroxy 2 methyl 2 E butenyl 4 diphosphate into isopentenyl diphosphate IPP & dimethylallyl diphosphate DMAPP	0.482337	0.00039996	0.0104062
A.aerophoba	metabolism	Nucleotide transport and metabolism	F	COG0044	Dihydroorotase	0.483765	9.999e-05	0.00350854
A.aerophoba	metabolism	Nucleotide transport and metabolism	F	ENOG41113VM	adenylate kinase	0.747479	0.00029997	0.00823454
A.aerophoba	metabolism	Nucleotide transport and metabolism	F	COG0152	SAICAR synthetase	0.42738	0.00019998	0.00588079
A.aerophoba	metabolism	Nucleotide transport and metabolism	F	COG0540	aspartate transcarbamylase	0.384731	0.00119988	0.0269689
A.aerophoba	metabolism	Nucleotide transport and metabolism	F	COG1102	Cytidine monophosphate kinase	0.790116	0.00119988	0.0269689
A.aerophoba	metabolism	Nucleotide transport and metabolism	F	COG0717	Deoxycytidine triphosphate deaminase	0.560782	9.999e-05	0.00350854
A.aerophoba	metabolism	Nucleotide transport and metabolism	F	COG4741	holliday junction resolvase like protein	0.852104	9.999e-05	0.00350854
A.aerophoba	metabolism	Nucleotide transport and metabolism	F	COG0046	phosphoribosylformylglycinamidine synthase	0.604204	0.00019998	0.00588079
A.aerophoba	metabolism	Nucleotide transport and metabolism	F	COG3363	Catalyzes the cyclization of 5 formylamidoimidazole 4 carboxamide ribonucleotide to IMP	0.86917	9.999e-05	0.00350854
A.aerophoba	metabolism	Nucleotide transport and metabolism	F	COG1759	Catalyzes the ATP & formate dependent formylation of 5 aminoimidazole 4 carboxamide 1 beta d ribofuranosyl	0.890316	9.999e-05	0.00350854
A.aerophoba	metabolism	Secondary metabolites biosynthesis-transport and catabolism	Q	ENOG410YG15		0.832453	9.999e-05	0.00350854
A.aerophoba	metabolism	Secondary metabolites biosynthesis-transport and catabolism	Q	COG3653	Deacylase	0.849318	9.999e-05	0.00350854
A.aerophoba	metabolism	Secondary metabolites biosynthesis-transport and catabolism	Q	ENOG4111RRD	Hydrolase	1	9.999e-05	0.00350854
A.aerophoba	metabolism	Secondary metabolites biosynthesis-transport and catabolism	Q	COG2175	dioxygenase	0.610134	9.999e-05	0.00350854
A.aerophoba	metabolism	Secondary metabolites biosynthesis-transport and catabolism	Q	ENOG410ZWMC	dioxygenase	0.880711	9.999e-05	0.00350854
A.aerophoba	metabolism	Secondary metabolites biosynthesis-transport and catabolism	Q	ENOG410XSW0	amidohydrolase 2	0.72086	0.00019998	0.00588079
A.aerophoba	metabolism	Secondary metabolites biosynthesis-transport and catabolism	Q	ENOG410YPZF	Cytochrome p 450	0.776484	0.00019998	0.00588079
A.aerophoba	metabolism	Secondary metabolites biosynthesis-transport and catabolism	Q	ENOG410ZHQ6	Cytochrome p 450	0.941131	9.999e-05	0.00350854
A.aerophoba	metabolism	Secondary metabolites biosynthesis-transport and catabolism	Q	COG4181	ABC transporter	0.544587	0.00209979	0.0438418
A.aerophoba	metabolism	Secondary metabolites biosynthesis-transport and catabolism	Q	ENOG410YGPC	Nitrile hydratase	0.822336	9.999e-05	0.00350854
A.aerophoba	metabolism	Secondary metabolites biosynthesis-transport and catabolism	Q	ENOG410XRJF	ectoine hydroxylase	0.862899	9.999e-05	0.00350854
A.aerophoba	metabolism	Secondary metabolites biosynthesis-transport and catabolism	Q	ENOG410ZVBB	DSBA oxidoreductase	0.683197	0.00079992	0.0188416
A.aerophoba	metabolism	Secondary metabolites biosynthesis-transport and catabolism	Q	ENOG4111YIH	DSBA oxidoreductase	0.894427	9.999e-05	0.00350854
A.aerophoba	metabolism	Secondary metabolites biosynthesis-transport and catabolism	Q	COG0412	dienelactone hydrolase	0.553026	0.00019998	0.00588079
A.aerophoba	metabolism	Secondary metabolites biosynthesis-transport and catabolism	Q	COG2368	4 hydroxyphenylacetate	0.713161	9.999e-05	0.00350854
A.aerophoba	metabolism	Secondary metabolites biosynthesis-transport and catabolism	Q	COG3435	Gentisate 1 2 dioxygenase	0.819263	9.999e-05	0.00350854
A.aerophoba	metabolism	Secondary metabolites biosynthesis-transport and catabolism	Q	COG5285	phytanoyl CoA dioxygenase	0.763263	9.999e-05	0.00350854
A.aerophoba	metabolism	Secondary metabolites biosynthesis-transport and catabolism	Q	ENOG410XUSH	phytanoyl CoA dioxygenase	0.657756	0.00029997	0.00823454
A.aerophoba	metabolism	Secondary metabolites biosynthesis-transport and catabolism	Q	ENOG410YT10	ferroxidase EC 1 16 3 1	1	9.999e-05	0.00350854
A.aerophoba	metabolism	Secondary metabolites biosynthesis-transport and catabolism	Q	ENOG410ZVFV	isochorismatase hydrolase	0.759965	0.00109989	0.0249802
A.aerophoba	metabolism	Secondary metabolites biosynthesis-transport and catabolism	Q	ENOG410ZW71	phytanoyl CoA dioxygenase	0.931466	9.999e-05	0.00350854
A.aerophoba	metabolism	Secondary metabolites biosynthesis-transport and catabolism	Q	ENOG410ZW95	phytanoyl CoA dioxygenase	1	9.999e-05	0.00350854
A.aerophoba	metabolism	Secondary metabolites biosynthesis-transport and catabolism	Q	ENOG410ZWX0	phytanoyl CoA dioxygenase	0.937576	9.999e-05	0.00350854
A.aerophoba	metabolism	Secondary metabolites biosynthesis-transport and catabolism	Q	ENOG4111T53	phytanoyl CoA dioxygenase	0.992695	9.999e-05	0.00350854
A.aerophoba	metabolism	Secondary metabolites biosynthesis-transport and catabolism	Q	ENOG4111XGM	Phytanoyl CoA dioxygenase	1	9.999e-05	0.00350854
A.aerophoba	metabolism	Secondary metabolites biosynthesis-transport and catabolism	Q	ENOG4111YBB	phytanoyl CoA dioxygenase	0.997272	9.999e-05	0.00350854
A.aerophoba	metabolism	Secondary metabolites biosynthesis-transport and catabolism	Q	ENOG4111ZWK	isochorismatase hydrolase	0.886839	9.999e-05	0.00350854
A.aerophoba	metabolism	Secondary metabolites biosynthesis-transport and catabolism	Q	COG3473	Asp Glu hydantoin racemase	0.715135	9.999e-05	0.00350854
A.aerophoba	metabolism	Secondary metabolites biosynthesis-transport and catabolism	Q	ENOG410YHQJ	acetoacetate decarboxylase	0.93388	9.999e-05	0.00350854
A.aerophoba	metabolism	Secondary metabolites biosynthesis-transport and catabolism	Q	ENOG410ZKVR	DSBA like thioredoxin domain	1	9.999e-05	0.00350854
A.aerophoba	metabolism	Secondary metabolites biosynthesis-transport and catabolism	Q	COG0179	Fumarylacetoacetate hydrolase	0.482548	0.00029997	0.00823454
A.aerophoba	metabolism	Secondary metabolites biosynthesis-transport and catabolism	Q	COG4308	limonene 12 epoxide hydrolase	0.679261	0.00239976	0.0492265
A.aerophoba	metabolism	Secondary metabolites biosynthesis-transport and catabolism	Q	ENOG410YNMU	1 6 dioxygenase alpha subunit	1	9.999e-05	0.00350854
A.aerophoba	metabolism	Secondary metabolites biosynthesis-transport and catabolism	Q	ENOG4111G3A	taurine catabolism dioxygenase	1	9.999e-05	0.00350854
A.aerophoba	metabolism	Secondary metabolites biosynthesis-transport and catabolism	Q	ENOG410XR8T	Nitrile hydratase subunit alpha	0.945526	9.999e-05	0.00350854
A.aerophoba	metabolism	Secondary metabolites biosynthesis-transport and catabolism	Q	ENOG410Y2XR	Phytanoyl CoA dioxygenase PhyH	1	9.999e-05	0.00350854
A.aerophoba	metabolism	Secondary metabolites biosynthesis-transport and catabolism	Q	ENOG410Y5S8	Phytanoyl CoA dioxygenase PhyH	0.964103	9.999e-05	0.00350854
A.aerophoba	metabolism	Secondary metabolites biosynthesis-transport and catabolism	Q	ENOG410ZWHX	Phytanoyl CoA dioxygenase PhyH	1	9.999e-05	0.00350854
A.aerophoba	metabolism	Secondary metabolites biosynthesis-transport and catabolism	Q	ENOG4111TB7	Phytanoyl CoA dioxygenase PhyH	0.894427	0.00029997	0.00823454
A.aerophoba	metabolism	Secondary metabolites biosynthesis-transport and catabolism	Q	ENOG4111F7M	acyl CoA synthetase EC 2 3 1 86	0.729482	0.00059994	0.014732
A.aerophoba	metabolism	Secondary metabolites biosynthesis-transport and catabolism	Q	ENOG4111XDK	acetone carboxylase gamma subunit	0.877801	9.999e-05	0.00350854
A.aerophoba	metabolism	Secondary metabolites biosynthesis-transport and catabolism	Q	COG4647	acetone carboxylase gamma subunit	0.777848	0.00039996	0.0104062
A.aerophoba	metabolism	Secondary metabolites biosynthesis-transport and catabolism	Q	ENOG410XRJ2	methane phenol toluene hydroxylase	0.787106	0.00019998	0.00588079
A.aerophoba	metabolism	Secondary metabolites biosynthesis-transport and catabolism	Q	ENOG4111SFK	carboxymuconolactone decarboxylase	0.910234	9.999e-05	0.00350854
A.aerophoba	metabolism	Secondary metabolites biosynthesis-transport and catabolism	Q	ENOG410Z63W	Taurine catabolism dioxygenase TauD	0.946286	9.999e-05	0.00350854
A.aerophoba	metabolism	Secondary metabolites biosynthesis-transport and catabolism	Q	ENOG4111PEC	Short chain dehydrogenase reductase Sdr	0.990274	9.999e-05	0.00350854
A.aerophoba	metabolism	Secondary metabolites biosynthesis-transport and catabolism	Q	COG4664	trap dicarboxylate transporter dctm subunit	0.732975	9.999e-05	0.00350854
A.aerophoba	metabolism	Secondary metabolites biosynthesis-transport and catabolism	Q	COG4663	extracellular solute binding protein family 7	0.625656	0.00159984	0.0347232
A.aerophoba	metabolism	Secondary metabolites biosynthesis-transport and catabolism	Q	ENOG410ZSA7	4 hydroxybenzoate 3 monooxygenase EC 1 14 13 2	0.789698	9.999e-05	0.00350854
A.aerophoba	metabolism	Secondary metabolites biosynthesis-transport and catabolism	Q	ENOG4111UDS	Aromatic ring hydroxylating dioxygenase beta subunit	0.864548	9.999e-05	0.00350854
A.aerophoba	metabolism	Secondary metabolites biosynthesis-transport and catabolism	Q	ENOG4111FEZ	Thiolesterase that catalyzes the hydrolysis of S D lactoyl glutathione to form glutathione & D lactic acid	0.718946	9.999e-05	0.00350854
A.aurita	Cellular Processes And Signaling	Cell cycle control-cell division-chromosome partitioning	D	ENOG410XQV7	Cell division cycle associated 7 like	0.854752	9.999e-05	0.00350854
A.aurita	Cellular Processes And Signaling	Cell motility	N	COG3190	flagellar biosynthesis protein FliO	0.789702	0.00029997	0.00823454
A.aurita	Cellular Processes And Signaling	Cell motility	N	COG3144	Flagellar hook length control protein	0.712567	0.00119988	0.0269689
A.aurita	Cellular Processes And Signaling	Cell wall membrane envelope biogenesis	M	ENOG410YVBF	Phospholipase	0.705975	9.999e-05	0.00350854
A.aurita	Cellular Processes And Signaling	Cell wall membrane envelope biogenesis	M	ENOG4111PCY	Serine protease	0.863712	0.00039996	0.0104062
A.aurita	Cellular Processes And Signaling	Cell wall membrane envelope biogenesis	M	ENOG4112BP5	porin like protein H	0.880257	0.00039996	0.0104062
A.aurita	Cellular Processes And Signaling	Cell wall membrane envelope biogenesis	M	ENOG410XQUB	glycosyl transferase group 1	0.816731	9.999e-05	0.00350854
A.aurita	Cellular Processes And Signaling	Cell wall membrane envelope biogenesis	M	ENOG410XRKE	Outer membrane efflux protein	0.894427	0.00039996	0.0104062
A.aurita	Cellular Processes And Signaling	Cell wall membrane envelope biogenesis	M	ENOG410XXM8	Outer membrane efflux protein	0.890627	9.999e-05	0.00350854
A.aurita	Cellular Processes And Signaling	Cell wall membrane envelope biogenesis	M	ENOG410Z7HG	Glycosyl transferase family 2	0.968819	9.999e-05	0.00350854
A.aurita	Cellular Processes And Signaling	Cell wall membrane envelope biogenesis	M	ENOG410ZWIT	Glycosyl transferases group 1	0.774597	0.00209979	0.0438418
A.aurita	Cellular Processes And Signaling	Cell wall membrane envelope biogenesis	M	ENOG410ZZU8	Glycosyl transferases group 1	0.894427	0.00039996	0.0104062
A.aurita	Cellular Processes And Signaling	Cell wall membrane envelope biogenesis	M	ENOG410XSTN	Glycosyl transferase family 2	0.847788	0.00069993	0.0167771
A.aurita	Cellular Processes And Signaling	Cell wall membrane envelope biogenesis	M	ENOG410Y2RT	Carbohydrate selective porin OprB	0.894427	0.00039996	0.0104062
A.aurita	Cellular Processes And Signaling	Cell wall membrane envelope biogenesis	M	ENOG410ZM16	Carbohydrate selective porin OprB	0.934468	9.999e-05	0.00350854
A.aurita	Cellular Processes And Signaling	Cell wall membrane envelope biogenesis	M	ENOG410ZXCV	N acetylmuramoyl L alanine amidase	0.894427	0.00039996	0.0104062
A.aurita	Cellular Processes And Signaling	Cell wall membrane envelope biogenesis	M	COG3137	Salt induced outer membrane protein	0.720723	0.00069993	0.0167771
A.aurita	Cellular Processes And Signaling	Cell wall membrane envelope biogenesis	M	ENOG4111ICV	Transglycosylase SLT domain protein	0.837369	9.999e-05	0.00350854
A.aurita	Cellular Processes And Signaling	Cell wall membrane envelope biogenesis	M	ENOG411296F	outer membrane chaperone Skp OmpH	1	9.999e-05	0.00350854
A.aurita	Cellular Processes And Signaling	Cell wall membrane envelope biogenesis	M	COG3306	lipopolysaccharide biosynthetic process	0.800556	9.999e-05	0.00350854
A.aurita	Cellular Processes And Signaling	Cell wall membrane envelope biogenesis	M	COG3064	Cell envelope integrity inner membrane protein TolA	0.651474	0.00219978	0.0456462
A.aurita	Cellular Processes And Signaling	Cell wall membrane envelope biogenesis	M	ENOG4112AKD	Transfers the N acyl diglyceride group on what will become the N terminal cysteine of membrane lipoproteins	0.827007	0.00039996	0.0104062
A.aurita	Cellular Processes And Signaling	Cytoskeleton	Z	ENOG4110QI9	heparin binding	0.816682	0.00019998	0.00588079
A.aurita	Cellular Processes And Signaling	Cytoskeleton	Z	ENOG4111F9V	laminin gamma 3	0.882896	9.999e-05	0.00350854
A.aurita	Cellular Processes And Signaling	Cytoskeleton	Z	ENOG4111BF1	Growth arrest specific 2	0.781879	0.00029997	0.00823454
A.aurita	Cellular Processes And Signaling	Defense mechanisms	V	COG4845	chloramphenicol	0.819977	0.0019998	0.0422656
A.aurita	Cellular Processes And Signaling	Defense mechanisms	V	ENOG410ZWIU	FtsX like permease family	0.78857	0.00019998	0.00588079
A.aurita	Cellular Processes And Signaling	Defense mechanisms	V	ENOG410YV9E	Efflux transporter rnd family mfp subunit	0.728113	0.00039996	0.0104062
A.aurita	Cellular Processes And Signaling	Intracellular trafficking-secretion-and vesicular transport	U	ENOG4110F6R	otolin 1	0.871148	0.00019998	0.00588079
A.aurita	Cellular Processes And Signaling	Intracellular trafficking-secretion-and vesicular transport	U	ENOG410YJTD	peptidase	0.882193	0.00039996	0.0104062
A.aurita	Cellular Processes And Signaling	Intracellular trafficking-secretion-and vesicular transport	U	ENOG4110ST7	Neuregulin 1	0.959169	9.999e-05	0.00350854
A.aurita	Cellular Processes And Signaling	Intracellular trafficking-secretion-and vesicular transport	U	ENOG4111IU4	Folate receptor	0.95159	9.999e-05	0.00350854
A.aurita	Cellular Processes And Signaling	Intracellular trafficking-secretion-and vesicular transport	U	ENOG4111J5P	Exports L alanine	0.75096	0.0009999	0.0229142
A.aurita	Cellular Processes And Signaling	Intracellular trafficking-secretion-and vesicular transport	U	ENOG410XR47	bicaudal D homolog	0.666146	9.999e-05	0.00350854
A.aurita	Cellular Processes And Signaling	Intracellular trafficking-secretion-and vesicular transport	U	ENOG410ZMVS	macrophage expressed 1	0.798049	0.00029997	0.00823454
A.aurita	Cellular Processes And Signaling	Intracellular trafficking-secretion-and vesicular transport	U	ENOG410ZVIM	epidermal growth factor	0.916977	9.999e-05	0.00350854
A.aurita	Cellular Processes And Signaling	Intracellular trafficking-secretion-and vesicular transport	U	ENOG410XRC8	frizzled family receptor	0.563543	0.00109989	0.0249802
A.aurita	Cellular Processes And Signaling	Intracellular trafficking-secretion-and vesicular transport	U	ENOG4112738	Bcl2 associated X protein	0.997898	9.999e-05	0.00350854
A.aurita	Cellular Processes And Signaling	Intracellular trafficking-secretion-and vesicular transport	U	ENOG4111UQM	fimbrial like protein yfcP	0.769657	0.00129987	0.0289648
A.aurita	Cellular Processes And Signaling	Intracellular trafficking-secretion-and vesicular transport	U	ENOG4111EZE	Yip1 domain family member 4	0.686109	0.00109989	0.0249802
A.aurita	Cellular Processes And Signaling	Intracellular trafficking-secretion-and vesicular transport	U	ENOG411193Y	crumbs homolog 1 Drosophila	0.743787	0.00069993	0.0167771
A.aurita	Cellular Processes And Signaling	Intracellular trafficking-secretion-and vesicular transport	U	ENOG4111BI4	orofacial cleft 1 c&idate 1	0.894427	0.00019998	0.00588079
A.aurita	Cellular Processes And Signaling	Intracellular trafficking-secretion-and vesicular transport	U	ENOG410ZYTI	Flp pilus assembly protein TadZ	0.774597	0.00209979	0.0438418
A.aurita	Cellular Processes And Signaling	Intracellular trafficking-secretion-and vesicular transport	U	ENOG4112B57	conjugative transfer protein TraE	0.814261	0.00029997	0.00823454
A.aurita	Cellular Processes And Signaling	Intracellular trafficking-secretion-and vesicular transport	U	ENOG410XRMK	solute carrier family 25 member 38	0.853584	9.999e-05	0.00350854
A.aurita	Cellular Processes And Signaling	Intracellular trafficking-secretion-and vesicular transport	U	ENOG411030G	Signal peptide CUB domain EGF like	0.756448	0.00059994	0.014732
A.aurita	Cellular Processes And Signaling	Intracellular trafficking-secretion-and vesicular transport	U	ENOG410YZBB	Protein of unknown function DUF1559	0.894427	0.00039996	0.0104062
A.aurita	Cellular Processes And Signaling	Intracellular trafficking-secretion-and vesicular transport	U	ENOG410ZYYA	N acetyllactosamine synthase activity	0.674301	9.999e-05	0.00350854
A.aurita	Cellular Processes And Signaling	Intracellular trafficking-secretion-and vesicular transport	U	ENOG4111MTY	Protein of unknown function DUF1559	0.774597	0.00209979	0.0438418
A.aurita	Cellular Processes And Signaling	Intracellular trafficking-secretion-and vesicular transport	U	ENOG410ZMM4	Biopolymer transport protein ExbD TolR	0.894427	9.999e-05	0.00350854
A.aurita	Cellular Processes And Signaling	Intracellular trafficking-secretion-and vesicular transport	U	ENOG4111XFB	Biopolymer transport protein ExbD TolR	0.836219	0.00019998	0.00588079
A.aurita	Cellular Processes And Signaling	Intracellular trafficking-secretion-and vesicular transport	U	ENOG4111ZV1	Biopolymer transport protein ExbD TolR	0.865594	0.00019998	0.00588079
A.aurita	Cellular Processes And Signaling	Intracellular trafficking-secretion-and vesicular transport	U	ENOG41122ZK	Biopolymer transport protein ExbD TolR	0.853058	0.00019998	0.00588079
A.aurita	Cellular Processes And Signaling	Intracellular trafficking-secretion-and vesicular transport	U	ENOG410Z96A	Type II & III secretion system protein	0.992511	9.999e-05	0.00350854
A.aurita	Cellular Processes And Signaling	Intracellular trafficking-secretion-and vesicular transport	U	COG5073	GID complex subunit 4 VID24 homolog S cerevisiae	0.823861	9.999e-05	0.00350854
A.aurita	Cellular Processes And Signaling	Intracellular trafficking-secretion-and vesicular transport	U	ENOG4111JPD	Transmembrane emp24 protein transport domain containing	0.615481	0.00139986	0.0309316
A.aurita	Cellular Processes And Signaling	Intracellular trafficking-secretion-and vesicular transport	U	ENOG410XUNS	Notch lig& involved in the mediation of Notch signaling	0.653935	9.999e-05	0.00350854
A.aurita	Cellular Processes And Signaling	Intracellular trafficking-secretion-and vesicular transport	U	ENOG410YWUI	Notch lig& involved in the mediation of Notch signaling	0.872606	9.999e-05	0.00350854
A.aurita	Cellular Processes And Signaling	Intracellular trafficking-secretion-and vesicular transport	U	ENOG410ZNKE	TAM41 mitochondrial translocator assembly & maintenance protein homolog S cerevisiae	0.594907	0.00179982	0.0385292
A.aurita	Cellular Processes And Signaling	Intracellular trafficking-secretion-and vesicular transport	U	ENOG410XPKG	lysosomal cobalamin transporter Required to export cobalamin from lysosomes allowing its conversion to cofactors	0.69767	0.00209979	0.0438418
A.aurita	Cellular Processes And Signaling	Intracellular trafficking-secretion-and vesicular transport	U	ENOG4111S4N	Component of the PAM complex a complex required for the translocation	0.947351	9.999e-05	0.00350854
A.aurita	Cellular Processes And Signaling	Posttranslational modification-protein turnover-chaperones	O	ENOG41107UZ		0.835991	0.00059994	0.014732
A.aurita	Cellular Processes And Signaling	Posttranslational modification-protein turnover-chaperones	O	COG5656	Importin	0.698914	9.999e-05	0.00350854
A.aurita	Cellular Processes And Signaling	Posttranslational modification-protein turnover-chaperones	O	ENOG410XZU7	DnaJ domain	0.894427	0.00019998	0.00588079
A.aurita	Cellular Processes And Signaling	Posttranslational modification-protein turnover-chaperones	O	ENOG410Y3I4	thymosin beta	0.806771	9.999e-05	0.00350854
A.aurita	Cellular Processes And Signaling	Posttranslational modification-protein turnover-chaperones	O	ENOG4110KQR	alpha kinase 1	0.806666	9.999e-05	0.00350854
A.aurita	Cellular Processes And Signaling	Posttranslational modification-protein turnover-chaperones	O	ENOG410YJ70	Complement component	0.894427	0.00019998	0.00588079
A.aurita	Cellular Processes And Signaling	Posttranslational modification-protein turnover-chaperones	O	ENOG41121WM	cytochrome C oxidase	0.821514	9.999e-05	0.00350854
A.aurita	Cellular Processes And Signaling	Posttranslational modification-protein turnover-chaperones	O	ENOG410XT8E	OTU domain containing	0.738988	0.0009999	0.0229142
A.aurita	Cellular Processes And Signaling	Posttranslational modification-protein turnover-chaperones	O	ENOG4111WZG	ADP ribosyltransferase	0.73466	0.00059994	0.014732
A.aurita	Cellular Processes And Signaling	Posttranslational modification-protein turnover-chaperones	O	ENOG4111F58	PDZ domain containing 2	0.882123	0.00019998	0.00588079
A.aurita	Cellular Processes And Signaling	Posttranslational modification-protein turnover-chaperones	O	COG0435	glutathione Stransferase	0.59132	0.00029997	0.00823454
A.aurita	Cellular Processes And Signaling	Posttranslational modification-protein turnover-chaperones	O	COG2994	Toxin activating protein	0.871928	0.00019998	0.00588079
A.aurita	Cellular Processes And Signaling	Posttranslational modification-protein turnover-chaperones	O	ENOG410YJ3R	glutathione Stransferase	0.740115	0.00209979	0.0438418
A.aurita	Cellular Processes And Signaling	Posttranslational modification-protein turnover-chaperones	O	ENOG411028N	Tectonic family member 1	0.774248	0.00069993	0.0167771
A.aurita	Cellular Processes And Signaling	Posttranslational modification-protein turnover-chaperones	O	ENOG410ZVBX	NADPH oxidase organizer 1	0.773913	0.00159984	0.0347232
A.aurita	Cellular Processes And Signaling	Posttranslational modification-protein turnover-chaperones	O	ENOG410XPXD	ADP ribosylhydrolase like 1	0.797066	9.999e-05	0.00350854
A.aurita	Cellular Processes And Signaling	Posttranslational modification-protein turnover-chaperones	O	ENOG410Y5CU	whole genome shotgun sequence	0.9492	9.999e-05	0.00350854
A.aurita	Cellular Processes And Signaling	Posttranslational modification-protein turnover-chaperones	O	ENOG410Z4D2	ubiquitin conjugating enzyme E2Z	0.895888	0.00019998	0.00588079
A.aurita	Cellular Processes And Signaling	Posttranslational modification-protein turnover-chaperones	O	ENOG4111F44	Cysteine & glycine rich protein	0.88862	0.00019998	0.00588079
A.aurita	Cellular Processes And Signaling	Posttranslational modification-protein turnover-chaperones	O	ENOG410XSK5	de etiolated homolog 1 Arabidopsis	0.708467	9.999e-05	0.00350854
A.aurita	Cellular Processes And Signaling	Posttranslational modification-protein turnover-chaperones	O	ENOG410ZK2K	sushi nidogen & EGF like domains 1	0.872176	9.999e-05	0.00350854
A.aurita	Cellular Processes And Signaling	Posttranslational modification-protein turnover-chaperones	O	ENOG4111TR7	serine peptidase inhibitor Kazal type 5	0.942468	9.999e-05	0.00350854
A.aurita	Cellular Processes And Signaling	Posttranslational modification-protein turnover-chaperones	O	ENOG4111GS0	Tubulin polyglutamylase complex subunit 1	0.845089	9.999e-05	0.00350854
A.aurita	Cellular Processes And Signaling	Posttranslational modification-protein turnover-chaperones	O	ENOG410XQM5	Radical S adenosyl methionine domain containing 2	0.718394	0.00019998	0.00588079
A.aurita	Cellular Processes And Signaling	Posttranslational modification-protein turnover-chaperones	O	ENOG41125MP	Mdm2 p53 E3 ubiquitin protein ligase homolog mouse	1	9.999e-05	0.00350854
A.aurita	Cellular Processes And Signaling	Posttranslational modification-protein turnover-chaperones	O	ENOG410XSRH	ADAM metallopeptidase with thrombospondin type 1 motif	0.814953	0.00039996	0.0104062
A.aurita	Cellular Processes And Signaling	Posttranslational modification-protein turnover-chaperones	O	ENOG4110JSZ	ADAM metallopeptidase with thrombospondin type 1 motif	0.892168	9.999e-05	0.00350854
A.aurita	Cellular Processes And Signaling	Posttranslational modification-protein turnover-chaperones	O	ENOG4111ZDA	Glycosylphosphatidylinositol specific phospholipase D1	1	9.999e-05	0.00350854
A.aurita	Cellular Processes And Signaling	Posttranslational modification-protein turnover-chaperones	O	ENOG410YMAS	Protein O linked mannose beta1 2 N acetylglucosaminyltransferase	0.927327	9.999e-05	0.00350854
A.aurita	Cellular Processes And Signaling	Posttranslational modification-protein turnover-chaperones	O	ENOG4111J6R	Syntrophin beta 2 Dystrophin associated protein A1 59kDa basic component 2	0.992765	9.999e-05	0.00350854
A.aurita	Cellular Processes And Signaling	Posttranslational modification-protein turnover-chaperones	O	ENOG4111P2W	Binds to Cpn60 in the presence of Mg ATP & suppresses the ATPase activity of the latter	0.894427	0.00019998	0.00588079
A.aurita	Cellular Processes And Signaling	Signal transduction mechanisms	T	ENOG410ZW2M		0.853722	0.00019998	0.00588079
A.aurita	Cellular Processes And Signaling	Signal transduction mechanisms	T	ENOG4111Q9N	FHA	0.885298	9.999e-05	0.00350854
A.aurita	Cellular Processes And Signaling	Signal transduction mechanisms	T	ENOG4111S4X	FHA	0.894427	9.999e-05	0.00350854
A.aurita	Cellular Processes And Signaling	Signal transduction mechanisms	T	ENOG410Z5PH	STYKc	0.987554	9.999e-05	0.00350854
A.aurita	Cellular Processes And Signaling	Signal transduction mechanisms	T	ENOG4111FNH	Regulator	0.887814	9.999e-05	0.00350854
A.aurita	Cellular Processes And Signaling	Signal transduction mechanisms	T	ENOG410XNXP	Casein Kinase	0.674871	0.00019998	0.00588079
A.aurita	Cellular Processes And Signaling	Signal transduction mechanisms	T	ENOG410ZZ22	sensor protein	0.833087	9.999e-05	0.00350854
A.aurita	Cellular Processes And Signaling	Signal transduction mechanisms	T	ENOG410XT2V	Phosphodiesterase	0.656438	0.00169983	0.0365924
A.aurita	Cellular Processes And Signaling	Signal transduction mechanisms	T	ENOG4111S3R	Response Regulator	0.891403	9.999e-05	0.00350854
A.aurita	Cellular Processes And Signaling	Signal transduction mechanisms	T	ENOG410YGZ8	Serine threonine kinase 19	0.777035	0.00049995	0.0125703
A.aurita	Cellular Processes And Signaling	Signal transduction mechanisms	T	ENOG41120N7	stage II sporulation protein	0.894427	9.999e-05	0.00350854
A.aurita	Cellular Processes And Signaling	Signal transduction mechanisms	T	ENOG4111NTP	universal stress family protein	0.844182	0.00049995	0.0125703
A.aurita	Cellular Processes And Signaling	Signal transduction mechanisms	T	ENOG4111F5S	two component regulatory protein	0.894427	0.00019998	0.00588079
A.aurita	Cellular Processes And Signaling	Signal transduction mechanisms	T	ENOG4110MWW	protein phosphatase 1 regulatory subunit 32	0.882287	9.999e-05	0.00350854
A.aurita	Cellular Processes And Signaling	Signal transduction mechanisms	T	ENOG410XP6R	Phosphoinositide 3 kinase regulatory subunit	0.716553	9.999e-05	0.00350854
A.aurita	Cellular Processes And Signaling	Signal transduction mechanisms	T	ENOG410YHHF	Calcium calmodulin dependent protein kinase kinase	0.679728	0.00019998	0.00588079
A.aurita	Cellular Processes And Signaling	Signal transduction mechanisms	T	ENOG410XPWA	Ras protein specific guanine nucleotide releasing factor	0.865683	0.00029997	0.00823454
A.aurita	Cellular Processes And Signaling	Signal transduction mechanisms	T	COG5040	Tyrosine 3 monooxygenase tryptophan 5 monooxygenase activation protein	0.703581	0.00069993	0.0167771
A.aurita	Information Storage And Processing	Chromatin structure and dynamics	B	ENOG410XVX8	HMG box domain containing 3	0.705171	0.00079992	0.0188416
A.aurita	Information Storage And Processing	Chromatin structure and dynamics	B	ENOG410Y45U	HMG high mobility group box	0.788151	0.00049995	0.0125703
A.aurita	Information Storage And Processing	Chromatin structure and dynamics	B	ENOG4111RFQ	HMG high mobility group box	0.85125	9.999e-05	0.00350854
A.aurita	Information Storage And Processing	Chromatin structure and dynamics	B	ENOG410XT0K	SRY Sex determining region Y box	0.668955	0.00209979	0.0438418
A.aurita	Information Storage And Processing	Chromatin structure and dynamics	B	ENOG410XP3W	SRY sex determining region Y box 7	0.891496	0.00039996	0.0104062
A.aurita	Information Storage And Processing	Replication-recombination and repair	L	ENOG410ZR45		1	9.999e-05	0.00350854
A.aurita	Information Storage And Processing	Replication-recombination and repair	L	ENOG410ZSRD		0.971235	9.999e-05	0.00350854
A.aurita	Information Storage And Processing	Replication-recombination and repair	L	ENOG4111ZV2	Integrase	0.946779	9.999e-05	0.00350854
A.aurita	Information Storage And Processing	Replication-recombination and repair	L	COG5055	DnA repair	0.761143	0.0009999	0.0229142
A.aurita	Information Storage And Processing	Replication-recombination and repair	L	COG3316	transposase	0.842525	9.999e-05	0.00350854
A.aurita	Information Storage And Processing	Replication-recombination and repair	L	ENOG410XQBA	Transposase	0.925579	9.999e-05	0.00350854
A.aurita	Information Storage And Processing	Replication-recombination and repair	L	ENOG4111KDC	transposase	0.85984	9.999e-05	0.00350854
A.aurita	Information Storage And Processing	Replication-recombination and repair	L	ENOG4111SFA	transposase	0.995179	9.999e-05	0.00350854
A.aurita	Information Storage And Processing	Replication-recombination and repair	L	ENOG4111T4P	transposase	0.794775	0.00019998	0.00588079
A.aurita	Information Storage And Processing	Replication-recombination and repair	L	ENOG4111UQ5	transposase	0.862284	9.999e-05	0.00350854
A.aurita	Information Storage And Processing	Replication-recombination and repair	L	ENOG410YWP5	Rac prophage	0.861282	0.00019998	0.00588079
A.aurita	Information Storage And Processing	Replication-recombination and repair	L	ENOG410Z2SC	Phage integrase	0.838065	0.00019998	0.00588079
A.aurita	Information Storage And Processing	Replication-recombination and repair	L	ENOG4111KXU	Transposase IS4	0.883992	9.999e-05	0.00350854
A.aurita	Information Storage And Processing	Replication-recombination and repair	L	ENOG4111R4T	Phage exonuclease	0.827612	0.00019998	0.00588079
A.aurita	Information Storage And Processing	Replication-recombination and repair	L	ENOG410XWIX	transposase IS4	0.92048	9.999e-05	0.00350854
A.aurita	Information Storage And Processing	Replication-recombination and repair	L	ENOG410XSGI	Replication Protein	0.967461	9.999e-05	0.00350854
A.aurita	Information Storage And Processing	Replication-recombination and repair	L	ENOG4111FRT	Replication Protein	0.894427	0.00019998	0.00588079
A.aurita	Information Storage And Processing	Replication-recombination and repair	L	COG2816	NADH pyrophosphatase	0.50472	0.00119988	0.0269689
A.aurita	Information Storage And Processing	Replication-recombination and repair	L	ENOG410ZCK1	DNA packaging protein	0.891779	0.00019998	0.00588079
A.aurita	Information Storage And Processing	Replication-recombination and repair	L	ENOG4111HT0	recombination protein	0.848432	0.00049995	0.0125703
A.aurita	Information Storage And Processing	Replication-recombination and repair	L	ENOG4111HRU	Phage integrase family	0.981344	9.999e-05	0.00350854
A.aurita	Information Storage And Processing	Replication-recombination and repair	L	ENOG410YPS3	Transposase IS4 family	0.825249	0.00069993	0.0167771
A.aurita	Information Storage And Processing	Replication-recombination and repair	L	COG0514	atp dependent dna helicase	0.488757	0.00039996	0.0104062
A.aurita	Information Storage And Processing	Replication-recombination and repair	L	ENOG410YRAS	Integrase catalytic subunit	0.903617	9.999e-05	0.00350854
A.aurita	Information Storage And Processing	Replication-recombination and repair	L	ENOG4111JVN	Integrase catalytic region	0.948159	9.999e-05	0.00350854
A.aurita	Information Storage And Processing	Replication-recombination and repair	L	ENOG410XPU0	Modification methylase EcoRI	0.71852	0.00039996	0.0104062
A.aurita	Information Storage And Processing	Replication-recombination and repair	L	ENOG410YK1B	DNA methylase n 4 n 6 domain protein	0.772438	0.00229977	0.0474721
A.aurita	Information Storage And Processing	Replication-recombination and repair	L	ENOG4111UUE	Transposase is3 is911 family protein	0.967899	9.999e-05	0.00350854
A.aurita	Information Storage And Processing	Replication-recombination and repair	L	ENOG410YXVU	Insertion sequence transposase protein	0.998716	9.999e-05	0.00350854
A.aurita	Information Storage And Processing	Replication-recombination and repair	L	ENOG410ZBH0	Replication protein C N terminal domain	0.833734	9.999e-05	0.00350854
A.aurita	Information Storage And Processing	Replication-recombination and repair	L	ENOG4111S43	Replication protein C C terminal region	0.877615	9.999e-05	0.00350854
A.aurita	Information Storage And Processing	Replication-recombination and repair	L	ENOG410XPSS	Reverse transcriptase RNA dependent DNA polymerase	0.758616	0.00209979	0.0438418
A.aurita	Information Storage And Processing	Replication-recombination and repair	L	ENOG410Z0MQ	Excision repair cross complementing rodent repair deficiency complementation group 8	0.731647	0.00069993	0.0167771
A.aurita	Information Storage And Processing	Replication-recombination and repair	L	ENOG411266C	structure specific endonuclease that resolves DNA secondary structures generated during DNA repair & recombination	0.731844	9.999e-05	0.00350854
A.aurita	Information Storage And Processing	Replication-recombination and repair	L	COG3057	Negative regulator of replication initiation which contributes to regulation of DNA replication & ensures that replication initiation occurs exactly once per chromosome per cell cycle	0.689923	0.00239976	0.0492265
A.aurita	Information Storage And Processing	RNA processing and modification	A	ENOG410XQ3F	RNA splicing	0.61841	0.00129987	0.0289648
A.aurita	Information Storage And Processing	RNA processing and modification	A	ENOG410XPPC	premRNAsplicing factor ISY1	0.778341	9.999e-05	0.00350854
A.aurita	Information Storage And Processing	RNA processing and modification	A	ENOG410XPT4	Splicing factor 3B subunit 4	0.664474	0.00039996	0.0104062
A.aurita	Information Storage And Processing	RNA processing and modification	A	ENOG411206J	Allograft inflammatory factor 1	0.989343	9.999e-05	0.00350854
A.aurita	Information Storage And Processing	RNA processing and modification	A	ENOG410YE68	TNF receptor associated factor 1	0.906264	9.999e-05	0.00350854
A.aurita	Information Storage And Processing	RNA processing and modification	A	ENOG410ZUE5	TNF receptor associated factor 1	0.877005	9.999e-05	0.00350854
A.aurita	Information Storage And Processing	RNA processing and modification	A	ENOG410ZQ97	Domain of unknown function DUF3437	0.887822	9.999e-05	0.00350854
A.aurita	Information Storage And Processing	RNA processing and modification	A	ENOG410XQRR	translin associated factor X interacting protein 1	0.640707	0.00159984	0.0347232
A.aurita	Information Storage And Processing	Transcription	K	ENOG410ZXYP		0.894427	0.00039996	0.0104062
A.aurita	Information Storage And Processing	Transcription	K	ENOG410XZ4C	neurogenin 2	0.894427	0.00019998	0.00588079
A.aurita	Information Storage And Processing	Transcription	K	ENOG410YUXT	Sigma 70 region 2	1	9.999e-05	0.00350854
A.aurita	Information Storage And Processing	Transcription	K	ENOG4111HE0	Chromobox homolog 2	0.774597	0.00209979	0.0438418
A.aurita	Information Storage And Processing	Transcription	K	ENOG410ZHZR	distal less homeobox	0.752757	9.999e-05	0.00350854
A.aurita	Information Storage And Processing	Transcription	K	ENOG410YQ97	Toll signaling pathway	0.749584	0.00039996	0.0104062
A.aurita	Information Storage And Processing	Transcription	K	ENOG410XUHH	LSM domain containing 1	1	9.999e-05	0.00350854
A.aurita	Information Storage And Processing	Transcription	K	ENOG410XPBW	Transcriptional regulator	0.725521	0.00109989	0.0249802
A.aurita	Information Storage And Processing	Transcription	K	ENOG410XTD9	Transcriptional regulator	0.755907	0.00039996	0.0104062
A.aurita	Information Storage And Processing	Transcription	K	ENOG4111FSQ	THAP domain containing 11	0.860036	0.00039996	0.0104062
A.aurita	Information Storage And Processing	Transcription	K	ENOG4111M2G	Transcriptional regulator	0.689722	0.00209979	0.0438418
A.aurita	Information Storage And Processing	Transcription	K	ENOG411263B	Transcriptional regulator	0.739336	0.00089991	0.0208896
A.aurita	Information Storage And Processing	Transcription	K	ENOG410YS1S	HMG high mobility group box	0.813402	0.00019998	0.00588079
A.aurita	Information Storage And Processing	Transcription	K	ENOG4111UAT	sequence specific DNA binding	0.646436	0.00049995	0.0125703
A.aurita	Information Storage And Processing	Transcription	K	ENOG411023V	Interferon regulatory factor 4	0.761533	0.00039996	0.0104062
A.aurita	Information Storage And Processing	Transcription	K	ENOG411152R	interferon regulatory factor 2	0.716179	0.00059994	0.014732
A.aurita	Information Storage And Processing	Transcription	K	ENOG4111PPV	Helix turn helix domain protein	0.869505	0.00019998	0.00588079
A.aurita	Information Storage And Processing	Transcription	K	ENOG410XRXK	Tnf receptor associated factor 2	0.835787	0.00019998	0.00588079
A.aurita	Information Storage And Processing	Transcription	K	ENOG410ZHGV	TNF receptor associated factor 5	0.927296	9.999e-05	0.00350854
A.aurita	Information Storage And Processing	Transcription	K	ENOG410Z6FG	Neurogenic differentiation factor	0.868682	9.999e-05	0.00350854
A.aurita	Information Storage And Processing	Transcription	K	ENOG410XTGI	Regulator of G protein signaling 22	0.809784	0.00059994	0.014732
A.aurita	Information Storage And Processing	Transcription	K	ENOG4111SE7	AraC family transcriptional regulator	0.724305	0.00079992	0.0188416
A.aurita	Information Storage And Processing	Transcription	K	ENOG41128NI	LuxR family Transcriptional regulator	0.774597	0.00209979	0.0438418
A.aurita	Information Storage And Processing	Transcription	K	ENOG410XNQA	LysR family Transcriptional regulator	0.655462	0.00089991	0.0208896
A.aurita	Information Storage And Processing	Transcription	K	ENOG410XTIA	Transcriptional regulator gntR family	0.695053	0.00189981	0.0404893
A.aurita	Information Storage And Processing	Transcription	K	ENOG410YDBB	LysR family Transcriptional regulator	0.757159	0.00129987	0.0289648
A.aurita	Information Storage And Processing	Transcription	K	ENOG410Z1AW	Interferon regulatory factor 2 binding	0.697533	9.999e-05	0.00350854
A.aurita	Information Storage And Processing	Transcription	K	ENOG4111I1M	transcriptional regulator Xre family	0.811713	0.00069993	0.0167771
A.aurita	Information Storage And Processing	Transcription	K	ENOG4111ZSG	Transcriptional regulator tetR family	0.894427	0.00019998	0.00588079
A.aurita	Information Storage And Processing	Transcription	K	ENOG410Y91S	Galactitol utilization operon repressor	0.685419	0.00239976	0.0492265
A.aurita	Information Storage And Processing	Transcription	K	ENOG410ZXWS	transcriptional regulator antitoxin MazE	0.774597	0.00209979	0.0438418
A.aurita	Information Storage And Processing	Transcription	K	ENOG410ZWJ7	Uncharacterized conserved protein DUF2358	0.774597	0.00209979	0.0438418
A.aurita	Information Storage And Processing	Transcription	K	ENOG41121VZ	general transcription factor IIH polypeptide 5	0.725179	0.00029997	0.00823454
A.aurita	Information Storage And Processing	Transcription	K	COG5250	polymerase RNA II DNA directed polypeptide D	0.657283	0.00149985	0.032807
A.aurita	Information Storage And Processing	Transcription	K	ENOG410Y5NG	Mediator of RNA polymerase II transcription subunit	0.954227	9.999e-05	0.00350854
A.aurita	Information Storage And Processing	Transcription	K	ENOG410ZW2K	spen homolog transcriptional regulator Drosophila	0.774597	0.00209979	0.0438418
A.aurita	Information Storage And Processing	Transcription	K	ENOG41124Q3	v myc myelocytomatosis viral oncogene homolog avian	0.729416	0.00119988	0.0269689
A.aurita	Information Storage And Processing	Transcription	K	ENOG410ZS4D	TAF3 RNA polymerase II TATA box binding protein TBP associated factor	0.653995	0.00179982	0.0385292
A.aurita	Information Storage And Processing	Transcription	K	ENOG410XSZD	SWI SNF related matrix associated actin dependent regulator of chromatin subfamily B member 1	0.608117	0.00089991	0.0208896
A.aurita	Information Storage And Processing	Transcription	K	ENOG41124U3	it directly binds FlhC thus inhibiting the binding of the FlhC FlhD complex to class 2 promoters resulting in decreased expression of class 2 flagellar operons	0.937433	9.999e-05	0.00350854
A.aurita	Information Storage And Processing	Transcription	K	ENOG4111QA2	Component of the Mediator complex a coactivator involved in the regulated transcription of nearly all RNA polymerase II dependent genes	0.842364	9.999e-05	0.00350854
A.aurita	Information Storage And Processing	Translation-ribosomal structure and biogenesis	J	COG3231	Aminoglycoside	0.980189	0.00019998	0.00588079
A.aurita	Information Storage And Processing	Translation-ribosomal structure and biogenesis	J	ENOG410ZI4B	30S ribosomal protein S21	0.888203	9.999e-05	0.00350854
A.aurita	Information Storage And Processing	Translation-ribosomal structure and biogenesis	J	COG1500	Ribosome maturation protein	0.654911	0.00049995	0.0125703
A.aurita	Information Storage And Processing	Translation-ribosomal structure and biogenesis	J	COG0349	Exonuclease involved in the 3 processing of various precursor tRNAs Initiates hydrolysis at the 3 terminus of an RNA molecule & releases 5 mononucleotides	0.528514	0.00019998	0.00588079
A.aurita	metabolism	Amino acid transport and metabolism	E	ENOG410YMIP	dehydrogenase	0.656965	0.00229977	0.0474721
A.aurita	metabolism	Amino acid transport and metabolism	E	COG4362	nitric oxide synthase	0.608902	0.00029997	0.00823454
A.aurita	metabolism	Amino acid transport and metabolism	E	COG0347	Nitrogen regulatory protein pii	0.923691	0.00019998	0.00588079
A.aurita	metabolism	Amino acid transport and metabolism	E	ENOG4111HMV	Sarcosine oxidase gamma subunit	0.926306	9.999e-05	0.00350854
A.aurita	metabolism	Amino acid transport and metabolism	E	COG0560	phosphoserine phosphatase activity	0.592954	9.999e-05	0.00350854
A.aurita	metabolism	Amino acid transport and metabolism	E	ENOG410ZR3A	glycine cleavage T protein aminomethyl transferase	0.677154	0.00129987	0.0289648
A.aurita	metabolism	Amino acid transport and metabolism	E	ENOG410YR9Q	Spermidine putrescine ABC transporter periplasmic substrate binding protein	0.759988	0.00139986	0.0309316
A.aurita	metabolism	Carbohydrate transport and metabolism	G	ENOG410XPC9	hydrolase family	0.601337	0.00139986	0.0309316
A.aurita	metabolism	Carbohydrate transport and metabolism	G	ENOG410XRJK	TRAP dicarboxylate	0.708463	0.00069993	0.0167771
A.aurita	metabolism	Carbohydrate transport and metabolism	G	COG1543	hydrolase family 57	0.718621	0.00029997	0.00823454
A.aurita	metabolism	Carbohydrate transport and metabolism	G	ENOG4111WCQ	RbsD or FucU transport	0.790436	0.00109989	0.0249802
A.aurita	metabolism	Carbohydrate transport and metabolism	G	ENOG410XQ60	Major Facilitator Superfamily	0.995523	9.999e-05	0.00350854
A.aurita	metabolism	Carbohydrate transport and metabolism	G	ENOG410XQPT	Major Facilitator superfamily	0.866201	0.00019998	0.00588079
A.aurita	metabolism	Carbohydrate transport and metabolism	G	ENOG410XQSC	Glycosyl hydrolases family 17	0.870668	9.999e-05	0.00350854
A.aurita	metabolism	Carbohydrate transport and metabolism	G	ENOG410XR9H	Major Facilitator superfamily	0.731761	0.00119988	0.0269689
A.aurita	metabolism	Carbohydrate transport and metabolism	G	ENOG410XRWU	Major Facilitator superfamily	0.725745	0.00209979	0.0438418
A.aurita	metabolism	Carbohydrate transport and metabolism	G	ENOG410XSP5	Major Facilitator superfamily	0.679953	0.00169983	0.0365924
A.aurita	metabolism	Carbohydrate transport and metabolism	G	ENOG410ZK2U	Major Facilitator Superfamily	0.93415	9.999e-05	0.00350854
A.aurita	metabolism	Carbohydrate transport and metabolism	G	ENOG410ZK96	Major Facilitator Superfamily	0.894427	0.00019998	0.00588079
A.aurita	metabolism	Carbohydrate transport and metabolism	G	ENOG410ZVGU	Major Facilitator superfamily	0.976655	9.999e-05	0.00350854
A.aurita	metabolism	Carbohydrate transport and metabolism	G	ENOG410ZVQQ	Major Facilitator Superfamily	0.766813	0.00209979	0.0438418
A.aurita	metabolism	Carbohydrate transport and metabolism	G	ENOG4111GC2	Major Facilitator superfamily	0.863803	9.999e-05	0.00350854
A.aurita	metabolism	Carbohydrate transport and metabolism	G	ENOG410XSX8	Xylose isomerase like TIM barrel	0.669448	0.00159984	0.0347232
A.aurita	metabolism	Carbohydrate transport and metabolism	G	ENOG410XQWW	maltose operon periplasmic protein	0.803522	0.00119988	0.0269689
A.aurita	metabolism	Carbohydrate transport and metabolism	G	ENOG410XRPZ	Major facilitator superfamily MFS 1	0.978266	9.999e-05	0.00350854
A.aurita	metabolism	Carbohydrate transport and metabolism	G	ENOG410ZJHC	major facilitator superfamily MFS 1	0.840867	9.999e-05	0.00350854
A.aurita	metabolism	Carbohydrate transport and metabolism	G	ENOG410XT7S	Fucose 1 phosphate guanylyltransferase	0.858727	9.999e-05	0.00350854
A.aurita	metabolism	Carbohydrate transport and metabolism	G	ENOG4111NHS	Solute carrier family 37 glycerol 3 phosphate transporter member 3	0.894427	9.999e-05	0.00350854
A.aurita	metabolism	Energy production and conversion	C	COG1009	subunit l	0.709402	9.999e-05	0.00350854
A.aurita	metabolism	Energy production and conversion	C	ENOG410Y03V	Dehydrogenase	0.860265	9.999e-05	0.00350854
A.aurita	metabolism	Energy production and conversion	C	COG0839	NADH dehydrogenase subunit j	0.891256	9.999e-05	0.00350854
A.aurita	metabolism	Energy production and conversion	C	COG0843	Cytochrome C oxidase subunit I	0.527297	0.00239976	0.0492265
A.aurita	metabolism	Energy production and conversion	C	ENOG410ZYXQ	2Fe 2S iron sulfur cluster binding domain	0.894427	9.999e-05	0.00350854
A.aurita	metabolism	Energy production and conversion	C	COG3259	nickel dependent hydrogenase large subunit	0.798052	9.999e-05	0.00350854
A.aurita	metabolism	Energy production and conversion	C	COG1229	formylmethanofuran dehydrogenase subunit a	0.729113	9.999e-05	0.00350854
A.aurita	metabolism	Energy production and conversion	C	ENOG410XRTH	Membrane bound dehydrogenase domain protein	0.855971	9.999e-05	0.00350854
A.aurita	metabolism	Energy production and conversion	C	ENOG410YQNV	Membrane bound dehydrogenase domain protein	0.833325	9.999e-05	0.00350854
A.aurita	metabolism	Energy production and conversion	C	ENOG410Z0ZZ	Membrane bound dehydrogenase domain protein	0.774821	9.999e-05	0.00350854
A.aurita	metabolism	Energy production and conversion	C	ENOG410Z1EU	Membrane bound dehydrogenase domain protein	0.87664	9.999e-05	0.00350854
A.aurita	metabolism	Energy production and conversion	C	ENOG410ZIB0	Membrane bound dehydrogenase domain protein	0.743564	9.999e-05	0.00350854
A.aurita	metabolism	Energy production and conversion	C	COG1941	NADH ubiquinone oxidoreductase 20 kda subunit	0.794277	0.00069993	0.0167771
A.aurita	metabolism	Energy production and conversion	C	ENOG410Y2UU	4Fe 4S Ferredoxin iron sulfur binding domain protein	0.919539	9.999e-05	0.00350854
A.aurita	metabolism	Energy production and conversion	C	COG0713	NDH 1 shuttles electrons from NADH via FMN & iron sulfur Fe S centers to quinones in the respiratory chain	0.768346	9.999e-05	0.00350854
A.aurita	metabolism	Inorganic ion transport and metabolism	P	ENOG410ZVTQ		0.890543	0.00029997	0.00823454
A.aurita	metabolism	Inorganic ion transport and metabolism	P	ENOG410XPCY	transmembrane transport	0.721505	0.00069993	0.0167771
A.aurita	metabolism	Inorganic ion transport and metabolism	P	ENOG410ZVEE	Tetracycline resistance protein	0.893679	0.00019998	0.00588079
A.aurita	metabolism	Inorganic ion transport and metabolism	P	ENOG410XPU3	phosphate selective porin O & P	0.930332	9.999e-05	0.00350854
A.aurita	metabolism	Inorganic ion transport and metabolism	P	ENOG410ZQQM	TonB dependent Receptor Plug Domain	0.894427	0.00019998	0.00588079
A.aurita	metabolism	Inorganic ion transport and metabolism	P	ENOG410XPJP	Solute carrier family 8 sodium calcium exchanger member	0.799987	9.999e-05	0.00350854
A.aurita	metabolism	Inorganic ion transport and metabolism	P	ENOG410YE1U	solute carrier family 52 riboflavin transporter member	0.585769	0.00139986	0.0309316
A.aurita	metabolism	Inorganic ion transport and metabolism	P	ENOG410XNY7	peptide opine nickel uptake family ABC transporter permease protein	0.744685	0.0009999	0.0229142
A.aurita	metabolism	Lipid transport and metabolism	I	ENOG41120XV	KR domain	0.75199	0.00159984	0.0347232
A.aurita	metabolism	Lipid transport and metabolism	I	ENOG410XTAT	lipase esterase	0.887245	0.00019998	0.00588079
A.aurita	metabolism	Lipid transport and metabolism	I	ENOG4111GDC	Fatty acid desaturase	0.662816	0.00149985	0.032807
A.aurita	metabolism	Nucleotide transport and metabolism	F	COG4360	Ap 4 A phosphorylase II	0.713534	0.00079992	0.0188416
A.aurita	metabolism	Secondary metabolites biosynthesis-transport and catabolism	Q	COG3670	dioxygenase	0.518571	0.00229977	0.0474721
A.aurita	metabolism	Secondary metabolites biosynthesis-transport and catabolism	Q	COG3207	biosynthesis protein	0.944095	9.999e-05	0.00350854
C.elegans	Cellular Processes And Signaling	Cell cycle control-cell division-chromosome partitioning	D	ENOG4110HWJ		1	9.999e-05	0.00350854
C.elegans	Cellular Processes And Signaling	Cell cycle control-cell division-chromosome partitioning	D	ENOG4110JFP		0.894427	0.00019998	0.00588079
C.elegans	Cellular Processes And Signaling	Cell cycle control-cell division-chromosome partitioning	D	ENOG4110K7E		0.894427	0.00019998	0.00588079
C.elegans	Cellular Processes And Signaling	Cell cycle control-cell division-chromosome partitioning	D	ENOG4110KM0		1	9.999e-05	0.00350854
C.elegans	Cellular Processes And Signaling	Cell cycle control-cell division-chromosome partitioning	D	ENOG4110KST		0.894427	0.00019998	0.00588079
C.elegans	Cellular Processes And Signaling	Cell cycle control-cell division-chromosome partitioning	D	ENOG4110KZN		1	9.999e-05	0.00350854
C.elegans	Cellular Processes And Signaling	Cell cycle control-cell division-chromosome partitioning	D	ENOG4110HX6	Nuf2 family	1	9.999e-05	0.00350854
C.elegans	Cellular Processes And Signaling	Cell cycle control-cell division-chromosome partitioning	D	ENOG410ZA3C	Noc1p protein	0.884736	0.00019998	0.00588079
C.elegans	Cellular Processes And Signaling	Cell cycle control-cell division-chromosome partitioning	D	ENOG410ZZQY	CLASP N terminal	1	9.999e-05	0.00350854
C.elegans	Cellular Processes And Signaling	Cell cycle control-cell division-chromosome partitioning	D	ENOG410ZZYI	FerA NUC095 domain	1	9.999e-05	0.00350854
C.elegans	Cellular Processes And Signaling	Cell cycle control-cell division-chromosome partitioning	D	ENOG4110IQ7	Cyclin C terminal domain	0.894427	0.00019998	0.00588079
C.elegans	Cellular Processes And Signaling	Cell cycle control-cell division-chromosome partitioning	D	COG5072	germ cell associated 2 haspin	0.966046	9.999e-05	0.00350854
C.elegans	Cellular Processes And Signaling	Cell cycle control-cell division-chromosome partitioning	D	ENOG41100GA	Timeless protein C terminal region	0.995864	9.999e-05	0.00350854
C.elegans	Cellular Processes And Signaling	Cell cycle control-cell division-chromosome partitioning	D	ENOG411001W	Myosin binding striated muscle assembly central	0.993389	9.999e-05	0.00350854
C.elegans	Cellular Processes And Signaling	Cell cycle control-cell division-chromosome partitioning	D	ENOG410Z0UJ	lig& dependent nuclear receptor transcription coactivator activity	1	9.999e-05	0.00350854
C.elegans	Cellular Processes And Signaling	Cell cycle control-cell division-chromosome partitioning	D	COG3116	Essential cell division protein May link together the upstream cell division proteins	0.691728	0.00019998	0.00588079
C.elegans	Cellular Processes And Signaling	Cell cycle control-cell division-chromosome partitioning	D	ENOG4110M0I	Complex of gpr 1 & gpr 2 in association with lin 5 activates G protein signaling to affect mitotic spindle force	1	9.999e-05	0.00350854
C.elegans	Cellular Processes And Signaling	Cell cycle control-cell division-chromosome partitioning	D	ENOG4110JA7	transcription factor to enter the nucleus & promote female development	1	9.999e-05	0.00350854
C.elegans	Cellular Processes And Signaling	Cell cycle control-cell division-chromosome partitioning	D	ENOG4110KDU	Participates in the inductive signaling pathway downstream of let 60 Ras & the RAF MAP kinase cascade to regulate specification & differentiation of many cell types	1	9.999e-05	0.00350854
C.elegans	Cellular Processes And Signaling	Cell cycle control-cell division-chromosome partitioning	D	ENOG4110ING	Proposed to be part of the KMN network incorporating the MIS12 complex & NDC80 complex that is required for establishing the kinetochore microtubule interface	1	9.999e-05	0.00350854
C.elegans	Cellular Processes And Signaling	Cell cycle control-cell division-chromosome partitioning	D	COG5404	Component of the SOS system & an inhibitor of cell division	0.773389	0.00019998	0.00588079
C.elegans	Cellular Processes And Signaling	Cell motility	N	COG5555		0.815361	9.999e-05	0.00350854
C.elegans	Cellular Processes And Signaling	Cell motility	N	COG3121	Chaperone	0.734275	9.999e-05	0.00350854
C.elegans	Cellular Processes And Signaling	Cell motility	N	COG3539	Fimbrial protein	0.750393	0.00069993	0.0167771
C.elegans	Cellular Processes And Signaling	Cell motility	N	ENOG41122XP	flagellar protein	0.780939	0.00109989	0.0249802
C.elegans	Cellular Processes And Signaling	Cell motility	N	COG3678	Periplasmic Protein	0.732738	0.00059994	0.014732
C.elegans	Cellular Processes And Signaling	Cell motility	N	COG3951	flagellar rod assembly protein muramidase flgj	0.674712	0.00069993	0.0167771
C.elegans	Cellular Processes And Signaling	Cell wall membrane envelope biogenesis	M	COG5567	LipO protein	0.850796	0.00019998	0.00588079
C.elegans	Cellular Processes And Signaling	Cell wall membrane envelope biogenesis	M	COG2980	Rare lipoprotein B	0.687169	0.00049995	0.0125703
C.elegans	Cellular Processes And Signaling	Cell wall membrane envelope biogenesis	M	ENOG410XQAT	lipo polysaccharide	0.822532	9.999e-05	0.00350854
C.elegans	Cellular Processes And Signaling	Cell wall membrane envelope biogenesis	M	ENOG410XSR4	Outer membrane porin	0.835425	0.00079992	0.0188416
C.elegans	Cellular Processes And Signaling	Cell wall membrane envelope biogenesis	M	COG3524	polysaccharide export	0.715078	0.00159984	0.0347232
C.elegans	Cellular Processes And Signaling	Cell wall membrane envelope biogenesis	M	COG3134	17 kDa surface antigen	0.838168	9.999e-05	0.00350854
C.elegans	Cellular Processes And Signaling	Cell wall membrane envelope biogenesis	M	COG3562	capsule polysaccharide	0.670231	0.00159984	0.0347232
C.elegans	Cellular Processes And Signaling	Cell wall membrane envelope biogenesis	M	ENOG410YHNX	Outer membrane protein G	0.764467	0.00079992	0.0188416
C.elegans	Cellular Processes And Signaling	Cell wall membrane envelope biogenesis	M	COG3017	protein transporter activity	0.6964	0.00069993	0.0167771
C.elegans	Cellular Processes And Signaling	Cell wall membrane envelope biogenesis	M	COG3188	outer membrane usher protein	0.744933	0.00059994	0.014732
C.elegans	Cellular Processes And Signaling	Cell wall membrane envelope biogenesis	M	COG3264	mechanosensitive ion channel	0.605702	0.00139986	0.0309316
C.elegans	Cellular Processes And Signaling	Cell wall membrane envelope biogenesis	M	ENOG410XPWS	glycosyl transferase group 1	0.664142	0.00089991	0.0208896
C.elegans	Cellular Processes And Signaling	Cell wall membrane envelope biogenesis	M	ENOG4111G8B	single species biofilm formation	0.905378	9.999e-05	0.00350854
C.elegans	Cellular Processes And Signaling	Cell wall membrane envelope biogenesis	M	ENOG410XVJZ	Biofilm PGA synthesis protein PgaD	0.719245	0.00159984	0.0347232
C.elegans	Cellular Processes And Signaling	Cell wall membrane envelope biogenesis	M	ENOG41123GA	Cellulose biosynthesis protein BcsF	0.790294	0.00109989	0.0249802
C.elegans	Cellular Processes And Signaling	Cell wall membrane envelope biogenesis	M	COG3248	nucleoside specific channel forming protein	0.771294	9.999e-05	0.00350854
C.elegans	Cellular Processes And Signaling	Cell wall membrane envelope biogenesis	M	ENOG410XT3V	Could be involved in ECA polysaccharide chain elongation	0.750994	0.0009999	0.0229142
C.elegans	Cellular Processes And Signaling	Cell wall membrane envelope biogenesis	M	ENOG410XT9P	Catalyzes the synthesis of Und PP GlcNAc ManNAcA Fuc4NAc Lipid III the third lipid linked intermediate involved in ECA synthesis	0.799493	0.00049995	0.0125703
C.elegans	Cellular Processes And Signaling	Cell wall membrane envelope biogenesis	M	COG5581	Acts as a flagellar brake regulating swimming & swarming in a bis 3 5 cyclic diguanylic acid c di GMP dependent manner Increasing levels of c di GMP lead to decreased motility	0.781247	9.999e-05	0.00350854
C.elegans	Cellular Processes And Signaling	Cytoskeleton	Z	ENOG410ZPEV		1	9.999e-05	0.00350854
C.elegans	Cellular Processes And Signaling	Cytoskeleton	Z	ENOG4110ISP		1	9.999e-05	0.00350854
C.elegans	Cellular Processes And Signaling	Cytoskeleton	Z	ENOG4110J4K		1	9.999e-05	0.00350854
C.elegans	Cellular Processes And Signaling	Cytoskeleton	Z	ENOG4110JT9		0.894427	0.00019998	0.00588079
C.elegans	Cellular Processes And Signaling	Cytoskeleton	Z	ENOG4110K0G		1	9.999e-05	0.00350854
C.elegans	Cellular Processes And Signaling	Cytoskeleton	Z	ENOG4110KJE		1	9.999e-05	0.00350854
C.elegans	Cellular Processes And Signaling	Cytoskeleton	Z	ENOG4110M0Z		1	9.999e-05	0.00350854
C.elegans	Cellular Processes And Signaling	Cytoskeleton	Z	ENOG41114RH		1	9.999e-05	0.00350854
C.elegans	Cellular Processes And Signaling	Cytoskeleton	Z	ENOG41114ZT		1	9.999e-05	0.00350854
C.elegans	Cellular Processes And Signaling	Cytoskeleton	Z	ENOG4111669		0.894427	0.00019998	0.00588079
C.elegans	Cellular Processes And Signaling	Cytoskeleton	Z	ENOG41117QZ		1	9.999e-05	0.00350854
C.elegans	Cellular Processes And Signaling	Cytoskeleton	Z	ENOG4111CXN	CH	1	9.999e-05	0.00350854
C.elegans	Cellular Processes And Signaling	Cytoskeleton	Z	ENOG4110J8A	MYSc	0.907414	9.999e-05	0.00350854
C.elegans	Cellular Processes And Signaling	Cytoskeleton	Z	ENOG410XSY2	angiomotin	0.956116	9.999e-05	0.00350854
C.elegans	Cellular Processes And Signaling	Cytoskeleton	Z	ENOG4110J19	cell cycle	1	9.999e-05	0.00350854
C.elegans	Cellular Processes And Signaling	Cytoskeleton	Z	ENOG4110K83	cell cycle	1	9.999e-05	0.00350854
C.elegans	Cellular Processes And Signaling	Cytoskeleton	Z	ENOG410XS6A	Troponin T type	0.969354	9.999e-05	0.00350854
C.elegans	Cellular Processes And Signaling	Cytoskeleton	Z	ENOG410Y9IX	Troponin I type	0.919733	9.999e-05	0.00350854
C.elegans	Cellular Processes And Signaling	Cytoskeleton	Z	ENOG4111BD4	Calponin family repeat	1	9.999e-05	0.00350854
C.elegans	Cellular Processes And Signaling	Cytoskeleton	Z	ENOG41121HS	Calponin family repeat	1	9.999e-05	0.00350854
C.elegans	Cellular Processes And Signaling	Cytoskeleton	Z	ENOG410ZUI9	Filamin A interacting protein 1	1	9.999e-05	0.00350854
C.elegans	Cellular Processes And Signaling	Cytoskeleton	Z	ENOG410XR7Y	dynein axonemal heavy chain 12	0.940515	9.999e-05	0.00350854
C.elegans	Cellular Processes And Signaling	Cytoskeleton	Z	ENOG4110JHX	single organism developmental process	0.894427	9.999e-05	0.00350854
C.elegans	Cellular Processes And Signaling	Cytoskeleton	Z	ENOG410Y7B7	spectrin repeat containing nuclear envelope	0.886996	0.00019998	0.00588079
C.elegans	Cellular Processes And Signaling	Cytoskeleton	Z	ENOG4111905	Microtubule associated protein MAP65 ASE1 family	1	9.999e-05	0.00350854
C.elegans	Cellular Processes And Signaling	Defense mechanisms	V	COG4452	membrAne	0.685694	0.00059994	0.014732
C.elegans	Cellular Processes And Signaling	Defense mechanisms	V	ENOG4111U2E	HNH endonuclease	0.745599	0.00019998	0.00588079
C.elegans	Cellular Processes And Signaling	Defense mechanisms	V	COG3725	regulatory protein AmpE	0.804351	9.999e-05	0.00350854
C.elegans	Cellular Processes And Signaling	Defense mechanisms	V	COG4615	Cyclic peptide transporter	0.702878	0.00049995	0.0125703
C.elegans	Cellular Processes And Signaling	Defense mechanisms	V	ENOG410XSF7	Efflux transporter rnd family mfp subunit	0.686325	0.00149985	0.032807
C.elegans	Cellular Processes And Signaling	Intracellular trafficking-secretion-and vesicular transport	U	ENOG410Y86K		1	9.999e-05	0.00350854
C.elegans	Cellular Processes And Signaling	Intracellular trafficking-secretion-and vesicular transport	U	ENOG410YYPP		1	9.999e-05	0.00350854
C.elegans	Cellular Processes And Signaling	Intracellular trafficking-secretion-and vesicular transport	U	ENOG410ZIAD		1	9.999e-05	0.00350854
C.elegans	Cellular Processes And Signaling	Intracellular trafficking-secretion-and vesicular transport	U	ENOG410ZT70		0.960565	9.999e-05	0.00350854
C.elegans	Cellular Processes And Signaling	Intracellular trafficking-secretion-and vesicular transport	U	ENOG410ZXKV		1	9.999e-05	0.00350854
C.elegans	Cellular Processes And Signaling	Intracellular trafficking-secretion-and vesicular transport	U	ENOG410ZZEJ		1	9.999e-05	0.00350854
C.elegans	Cellular Processes And Signaling	Intracellular trafficking-secretion-and vesicular transport	U	ENOG41101DP		1	9.999e-05	0.00350854
C.elegans	Cellular Processes And Signaling	Intracellular trafficking-secretion-and vesicular transport	U	ENOG4110HSN		1	9.999e-05	0.00350854
C.elegans	Cellular Processes And Signaling	Intracellular trafficking-secretion-and vesicular transport	U	ENOG4110HST		0.894427	0.00019998	0.00588079
C.elegans	Cellular Processes And Signaling	Intracellular trafficking-secretion-and vesicular transport	U	ENOG4110HXF		1	9.999e-05	0.00350854
C.elegans	Cellular Processes And Signaling	Intracellular trafficking-secretion-and vesicular transport	U	ENOG4110HXX		1	9.999e-05	0.00350854
C.elegans	Cellular Processes And Signaling	Intracellular trafficking-secretion-and vesicular transport	U	ENOG4110HZE		0.894427	0.00019998	0.00588079
C.elegans	Cellular Processes And Signaling	Intracellular trafficking-secretion-and vesicular transport	U	ENOG4110HZG		0.894427	9.999e-05	0.00350854
C.elegans	Cellular Processes And Signaling	Intracellular trafficking-secretion-and vesicular transport	U	ENOG4110I45		1	9.999e-05	0.00350854
C.elegans	Cellular Processes And Signaling	Intracellular trafficking-secretion-and vesicular transport	U	ENOG4110I59		1	9.999e-05	0.00350854
C.elegans	Cellular Processes And Signaling	Intracellular trafficking-secretion-and vesicular transport	U	ENOG4110I6U		1	9.999e-05	0.00350854
C.elegans	Cellular Processes And Signaling	Intracellular trafficking-secretion-and vesicular transport	U	ENOG4110IAH		1	9.999e-05	0.00350854
C.elegans	Cellular Processes And Signaling	Intracellular trafficking-secretion-and vesicular transport	U	ENOG4110IC7		1	9.999e-05	0.00350854
C.elegans	Cellular Processes And Signaling	Intracellular trafficking-secretion-and vesicular transport	U	ENOG4110ICR		1	9.999e-05	0.00350854
C.elegans	Cellular Processes And Signaling	Intracellular trafficking-secretion-and vesicular transport	U	ENOG4110IFU		1	9.999e-05	0.00350854
C.elegans	Cellular Processes And Signaling	Intracellular trafficking-secretion-and vesicular transport	U	ENOG4110IGX		1	9.999e-05	0.00350854
C.elegans	Cellular Processes And Signaling	Intracellular trafficking-secretion-and vesicular transport	U	ENOG4110IJ4		0.894427	9.999e-05	0.00350854
C.elegans	Cellular Processes And Signaling	Intracellular trafficking-secretion-and vesicular transport	U	ENOG4110IJ5		0.894427	0.00019998	0.00588079
C.elegans	Cellular Processes And Signaling	Intracellular trafficking-secretion-and vesicular transport	U	ENOG4110IP1		0.894427	0.00019998	0.00588079
C.elegans	Cellular Processes And Signaling	Intracellular trafficking-secretion-and vesicular transport	U	ENOG4110IS1		1	9.999e-05	0.00350854
C.elegans	Cellular Processes And Signaling	Intracellular trafficking-secretion-and vesicular transport	U	ENOG4110IUX		1	9.999e-05	0.00350854
C.elegans	Cellular Processes And Signaling	Intracellular trafficking-secretion-and vesicular transport	U	ENOG4110IV6		0.894427	0.00019998	0.00588079
C.elegans	Cellular Processes And Signaling	Intracellular trafficking-secretion-and vesicular transport	U	ENOG4110IV9		1	9.999e-05	0.00350854
C.elegans	Cellular Processes And Signaling	Intracellular trafficking-secretion-and vesicular transport	U	ENOG4110IX9		0.894427	9.999e-05	0.00350854
C.elegans	Cellular Processes And Signaling	Intracellular trafficking-secretion-and vesicular transport	U	ENOG4110J0F		0.894427	9.999e-05	0.00350854
C.elegans	Cellular Processes And Signaling	Intracellular trafficking-secretion-and vesicular transport	U	ENOG4110J1G		1	9.999e-05	0.00350854
C.elegans	Cellular Processes And Signaling	Intracellular trafficking-secretion-and vesicular transport	U	ENOG4110J5P		1	9.999e-05	0.00350854
C.elegans	Cellular Processes And Signaling	Intracellular trafficking-secretion-and vesicular transport	U	ENOG4110J6H		1	9.999e-05	0.00350854
C.elegans	Cellular Processes And Signaling	Intracellular trafficking-secretion-and vesicular transport	U	ENOG4110J7P		0.894427	9.999e-05	0.00350854
C.elegans	Cellular Processes And Signaling	Intracellular trafficking-secretion-and vesicular transport	U	ENOG4110J8E		1	9.999e-05	0.00350854
C.elegans	Cellular Processes And Signaling	Intracellular trafficking-secretion-and vesicular transport	U	ENOG4110JAH		1	9.999e-05	0.00350854
C.elegans	Cellular Processes And Signaling	Intracellular trafficking-secretion-and vesicular transport	U	ENOG4110JDY		1	9.999e-05	0.00350854
C.elegans	Cellular Processes And Signaling	Intracellular trafficking-secretion-and vesicular transport	U	ENOG4110JES		1	9.999e-05	0.00350854
C.elegans	Cellular Processes And Signaling	Intracellular trafficking-secretion-and vesicular transport	U	ENOG4110JM5		1	9.999e-05	0.00350854
C.elegans	Cellular Processes And Signaling	Intracellular trafficking-secretion-and vesicular transport	U	ENOG4110JP0		0.894427	0.00019998	0.00588079
C.elegans	Cellular Processes And Signaling	Intracellular trafficking-secretion-and vesicular transport	U	ENOG4110JP9		1	9.999e-05	0.00350854
C.elegans	Cellular Processes And Signaling	Intracellular trafficking-secretion-and vesicular transport	U	ENOG4110JPI		0.894427	0.00019998	0.00588079
C.elegans	Cellular Processes And Signaling	Intracellular trafficking-secretion-and vesicular transport	U	ENOG4110JQX		0.894427	0.00019998	0.00588079
C.elegans	Cellular Processes And Signaling	Intracellular trafficking-secretion-and vesicular transport	U	ENOG4110JS0		0.894427	9.999e-05	0.00350854
C.elegans	Cellular Processes And Signaling	Intracellular trafficking-secretion-and vesicular transport	U	ENOG4110JT2		0.894427	9.999e-05	0.00350854
C.elegans	Cellular Processes And Signaling	Intracellular trafficking-secretion-and vesicular transport	U	ENOG4110JW6		1	9.999e-05	0.00350854
C.elegans	Cellular Processes And Signaling	Intracellular trafficking-secretion-and vesicular transport	U	ENOG4110JXY		1	9.999e-05	0.00350854
C.elegans	Cellular Processes And Signaling	Intracellular trafficking-secretion-and vesicular transport	U	ENOG4110JZR		0.894427	0.00019998	0.00588079
C.elegans	Cellular Processes And Signaling	Intracellular trafficking-secretion-and vesicular transport	U	ENOG4110K1K		0.894427	9.999e-05	0.00350854
C.elegans	Cellular Processes And Signaling	Intracellular trafficking-secretion-and vesicular transport	U	ENOG4110K1M		1	9.999e-05	0.00350854
C.elegans	Cellular Processes And Signaling	Intracellular trafficking-secretion-and vesicular transport	U	ENOG4110K57		0.894427	0.00019998	0.00588079
C.elegans	Cellular Processes And Signaling	Intracellular trafficking-secretion-and vesicular transport	U	ENOG4110K6C		0.894427	0.00019998	0.00588079
C.elegans	Cellular Processes And Signaling	Intracellular trafficking-secretion-and vesicular transport	U	ENOG4110K6U		1	9.999e-05	0.00350854
C.elegans	Cellular Processes And Signaling	Intracellular trafficking-secretion-and vesicular transport	U	ENOG4110K7G		1	9.999e-05	0.00350854
C.elegans	Cellular Processes And Signaling	Intracellular trafficking-secretion-and vesicular transport	U	ENOG4110K86		1	9.999e-05	0.00350854
C.elegans	Cellular Processes And Signaling	Intracellular trafficking-secretion-and vesicular transport	U	ENOG4110K9F		0.894427	0.00019998	0.00588079
C.elegans	Cellular Processes And Signaling	Intracellular trafficking-secretion-and vesicular transport	U	ENOG4110KD8		0.894427	9.999e-05	0.00350854
C.elegans	Cellular Processes And Signaling	Intracellular trafficking-secretion-and vesicular transport	U	ENOG4110KFY		1	9.999e-05	0.00350854
C.elegans	Cellular Processes And Signaling	Intracellular trafficking-secretion-and vesicular transport	U	ENOG4110KG5		0.894427	0.00019998	0.00588079
C.elegans	Cellular Processes And Signaling	Intracellular trafficking-secretion-and vesicular transport	U	ENOG4110KMX		0.894427	0.00019998	0.00588079
C.elegans	Cellular Processes And Signaling	Intracellular trafficking-secretion-and vesicular transport	U	ENOG4110KN1		0.894427	9.999e-05	0.00350854
C.elegans	Cellular Processes And Signaling	Intracellular trafficking-secretion-and vesicular transport	U	ENOG4110KP5		1	9.999e-05	0.00350854
C.elegans	Cellular Processes And Signaling	Intracellular trafficking-secretion-and vesicular transport	U	ENOG4110KT6		1	9.999e-05	0.00350854
C.elegans	Cellular Processes And Signaling	Intracellular trafficking-secretion-and vesicular transport	U	ENOG4110KTR		1	9.999e-05	0.00350854
C.elegans	Cellular Processes And Signaling	Intracellular trafficking-secretion-and vesicular transport	U	ENOG4110KTT		0.894427	9.999e-05	0.00350854
C.elegans	Cellular Processes And Signaling	Intracellular trafficking-secretion-and vesicular transport	U	ENOG4110KYC		1	9.999e-05	0.00350854
C.elegans	Cellular Processes And Signaling	Intracellular trafficking-secretion-and vesicular transport	U	ENOG4110M0E		0.894427	0.00019998	0.00588079
C.elegans	Cellular Processes And Signaling	Intracellular trafficking-secretion-and vesicular transport	U	ENOG4110M4A		1	9.999e-05	0.00350854
C.elegans	Cellular Processes And Signaling	Intracellular trafficking-secretion-and vesicular transport	U	ENOG4110M5K		0.894427	0.00019998	0.00588079
C.elegans	Cellular Processes And Signaling	Intracellular trafficking-secretion-and vesicular transport	U	ENOG4110M5T		1	9.999e-05	0.00350854
C.elegans	Cellular Processes And Signaling	Intracellular trafficking-secretion-and vesicular transport	U	ENOG4110M8F		0.894427	0.00019998	0.00588079
C.elegans	Cellular Processes And Signaling	Intracellular trafficking-secretion-and vesicular transport	U	ENOG4110MC3		0.894427	0.00019998	0.00588079
C.elegans	Cellular Processes And Signaling	Intracellular trafficking-secretion-and vesicular transport	U	ENOG4110MCA		1	9.999e-05	0.00350854
C.elegans	Cellular Processes And Signaling	Intracellular trafficking-secretion-and vesicular transport	U	ENOG4110ME4		1	9.999e-05	0.00350854
C.elegans	Cellular Processes And Signaling	Intracellular trafficking-secretion-and vesicular transport	U	ENOG4110MEX		1	9.999e-05	0.00350854
C.elegans	Cellular Processes And Signaling	Intracellular trafficking-secretion-and vesicular transport	U	ENOG4110MF3		1	9.999e-05	0.00350854
C.elegans	Cellular Processes And Signaling	Intracellular trafficking-secretion-and vesicular transport	U	ENOG4110MGT		0.894427	0.00019998	0.00588079
C.elegans	Cellular Processes And Signaling	Intracellular trafficking-secretion-and vesicular transport	U	ENOG4110MGW		1	9.999e-05	0.00350854
C.elegans	Cellular Processes And Signaling	Intracellular trafficking-secretion-and vesicular transport	U	ENOG4110MHI		1	9.999e-05	0.00350854
C.elegans	Cellular Processes And Signaling	Intracellular trafficking-secretion-and vesicular transport	U	ENOG4110MIF		0.894427	0.00019998	0.00588079
C.elegans	Cellular Processes And Signaling	Intracellular trafficking-secretion-and vesicular transport	U	ENOG4110MIX		1	9.999e-05	0.00350854
C.elegans	Cellular Processes And Signaling	Intracellular trafficking-secretion-and vesicular transport	U	ENOG4110MJJ		1	9.999e-05	0.00350854
C.elegans	Cellular Processes And Signaling	Intracellular trafficking-secretion-and vesicular transport	U	ENOG4110TKF		1	9.999e-05	0.00350854
C.elegans	Cellular Processes And Signaling	Intracellular trafficking-secretion-and vesicular transport	U	ENOG411133D		1	9.999e-05	0.00350854
C.elegans	Cellular Processes And Signaling	Intracellular trafficking-secretion-and vesicular transport	U	ENOG41113AI		1	9.999e-05	0.00350854
C.elegans	Cellular Processes And Signaling	Intracellular trafficking-secretion-and vesicular transport	U	ENOG41113SS		1	9.999e-05	0.00350854
C.elegans	Cellular Processes And Signaling	Intracellular trafficking-secretion-and vesicular transport	U	ENOG41114AJ		0.894427	0.00019998	0.00588079
C.elegans	Cellular Processes And Signaling	Intracellular trafficking-secretion-and vesicular transport	U	ENOG41115WD		1	9.999e-05	0.00350854
C.elegans	Cellular Processes And Signaling	Intracellular trafficking-secretion-and vesicular transport	U	ENOG411161Z		1	9.999e-05	0.00350854
C.elegans	Cellular Processes And Signaling	Intracellular trafficking-secretion-and vesicular transport	U	ENOG411163M		0.894427	0.00019998	0.00588079
C.elegans	Cellular Processes And Signaling	Intracellular trafficking-secretion-and vesicular transport	U	ENOG411167I		1	9.999e-05	0.00350854
C.elegans	Cellular Processes And Signaling	Intracellular trafficking-secretion-and vesicular transport	U	ENOG41116J8		0.894427	0.00019998	0.00588079
C.elegans	Cellular Processes And Signaling	Intracellular trafficking-secretion-and vesicular transport	U	ENOG41116JX		0.894427	0.00019998	0.00588079
C.elegans	Cellular Processes And Signaling	Intracellular trafficking-secretion-and vesicular transport	U	ENOG41116M8		1	9.999e-05	0.00350854
C.elegans	Cellular Processes And Signaling	Intracellular trafficking-secretion-and vesicular transport	U	ENOG411175V		1	9.999e-05	0.00350854
C.elegans	Cellular Processes And Signaling	Intracellular trafficking-secretion-and vesicular transport	U	ENOG411178T		0.894427	0.00019998	0.00588079
C.elegans	Cellular Processes And Signaling	Intracellular trafficking-secretion-and vesicular transport	U	ENOG41117TS		0.894427	0.00019998	0.00588079
C.elegans	Cellular Processes And Signaling	Intracellular trafficking-secretion-and vesicular transport	U	ENOG41118F4		1	9.999e-05	0.00350854
C.elegans	Cellular Processes And Signaling	Intracellular trafficking-secretion-and vesicular transport	U	ENOG41119P3		1	9.999e-05	0.00350854
C.elegans	Cellular Processes And Signaling	Intracellular trafficking-secretion-and vesicular transport	U	ENOG4111AS3		1	9.999e-05	0.00350854
C.elegans	Cellular Processes And Signaling	Intracellular trafficking-secretion-and vesicular transport	U	ENOG4111BKU		1	9.999e-05	0.00350854
C.elegans	Cellular Processes And Signaling	Intracellular trafficking-secretion-and vesicular transport	U	ENOG4111CI4		0.894427	0.00019998	0.00588079
C.elegans	Cellular Processes And Signaling	Intracellular trafficking-secretion-and vesicular transport	U	ENOG4111CYW		1	9.999e-05	0.00350854
C.elegans	Cellular Processes And Signaling	Intracellular trafficking-secretion-and vesicular transport	U	ENOG4111D38		1	9.999e-05	0.00350854
C.elegans	Cellular Processes And Signaling	Intracellular trafficking-secretion-and vesicular transport	U	ENOG4111D4K		1	9.999e-05	0.00350854
C.elegans	Cellular Processes And Signaling	Intracellular trafficking-secretion-and vesicular transport	U	ENOG4111ZQZ		0.894427	0.00019998	0.00588079
C.elegans	Cellular Processes And Signaling	Intracellular trafficking-secretion-and vesicular transport	U	ENOG4110JMR	ZP	1	9.999e-05	0.00350854
C.elegans	Cellular Processes And Signaling	Intracellular trafficking-secretion-and vesicular transport	U	ENOG41112TS	ZP	1	9.999e-05	0.00350854
C.elegans	Cellular Processes And Signaling	Intracellular trafficking-secretion-and vesicular transport	U	ENOG41119P2	ZP	0.994125	9.999e-05	0.00350854
C.elegans	Cellular Processes And Signaling	Intracellular trafficking-secretion-and vesicular transport	U	ENOG4111A2E	ZP	1	9.999e-05	0.00350854
C.elegans	Cellular Processes And Signaling	Intracellular trafficking-secretion-and vesicular transport	U	ENOG4111EBZ	ZP	1	9.999e-05	0.00350854
C.elegans	Cellular Processes And Signaling	Intracellular trafficking-secretion-and vesicular transport	U	ENOG410ZNTD	DSL	0.894427	0.00019998	0.00588079
C.elegans	Cellular Processes And Signaling	Intracellular trafficking-secretion-and vesicular transport	U	ENOG41100W8	VHS	1	9.999e-05	0.00350854
C.elegans	Cellular Processes And Signaling	Intracellular trafficking-secretion-and vesicular transport	U	ENOG4110IA2	FN3	1	9.999e-05	0.00350854
C.elegans	Cellular Processes And Signaling	Intracellular trafficking-secretion-and vesicular transport	U	ENOG4110IH2	GPS	1	9.999e-05	0.00350854
C.elegans	Cellular Processes And Signaling	Intracellular trafficking-secretion-and vesicular transport	U	ENOG4110KZ5	EGF	0.894427	0.00019998	0.00588079
C.elegans	Cellular Processes And Signaling	Intracellular trafficking-secretion-and vesicular transport	U	ENOG4112B7E	PDZ	0.894427	0.00019998	0.00588079
C.elegans	Cellular Processes And Signaling	Intracellular trafficking-secretion-and vesicular transport	U	ENOG4110JKT	FBOX	1	9.999e-05	0.00350854
C.elegans	Cellular Processes And Signaling	Intracellular trafficking-secretion-and vesicular transport	U	ENOG4110IWE	CLECT	1	9.999e-05	0.00350854
C.elegans	Cellular Processes And Signaling	Intracellular trafficking-secretion-and vesicular transport	U	ENOG4110J80	Globin	0.894427	9.999e-05	0.00350854
C.elegans	Cellular Processes And Signaling	Intracellular trafficking-secretion-and vesicular transport	U	ENOG4110IPY	Innexin	1	9.999e-05	0.00350854
C.elegans	Cellular Processes And Signaling	Intracellular trafficking-secretion-and vesicular transport	U	ENOG4110J2N	Innexin	1	9.999e-05	0.00350854
C.elegans	Cellular Processes And Signaling	Intracellular trafficking-secretion-and vesicular transport	U	ENOG4110JZZ	Innexin	1	9.999e-05	0.00350854
C.elegans	Cellular Processes And Signaling	Intracellular trafficking-secretion-and vesicular transport	U	ENOG4110KS9	Innexin	1	9.999e-05	0.00350854
C.elegans	Cellular Processes And Signaling	Intracellular trafficking-secretion-and vesicular transport	U	ENOG4110M5F	Innexin	1	9.999e-05	0.00350854
C.elegans	Cellular Processes And Signaling	Intracellular trafficking-secretion-and vesicular transport	U	ENOG4110M6V	Innexin	0.889942	9.999e-05	0.00350854
C.elegans	Cellular Processes And Signaling	Intracellular trafficking-secretion-and vesicular transport	U	ENOG411152M	Innexin	1	9.999e-05	0.00350854
C.elegans	Cellular Processes And Signaling	Intracellular trafficking-secretion-and vesicular transport	U	ENOG41117UU	Innexin	0.894427	0.00019998	0.00588079
C.elegans	Cellular Processes And Signaling	Intracellular trafficking-secretion-and vesicular transport	U	ENOG4111AUT	Innexin	0.894427	9.999e-05	0.00350854
C.elegans	Cellular Processes And Signaling	Intracellular trafficking-secretion-and vesicular transport	U	ENOG4111EB7	Innexin	0.894427	0.00019998	0.00588079
C.elegans	Cellular Processes And Signaling	Intracellular trafficking-secretion-and vesicular transport	U	ENOG4111RUZ	Innexin	1	9.999e-05	0.00350854
C.elegans	Cellular Processes And Signaling	Intracellular trafficking-secretion-and vesicular transport	U	COG5074	SYNtaxin	0.842106	9.999e-05	0.00350854
C.elegans	Cellular Processes And Signaling	Intracellular trafficking-secretion-and vesicular transport	U	ENOG41118IS	Clc like	0.894427	0.00019998	0.00588079
C.elegans	Cellular Processes And Signaling	Intracellular trafficking-secretion-and vesicular transport	U	ENOG410XPKH	Reticulon	0.832201	9.999e-05	0.00350854
C.elegans	Cellular Processes And Signaling	Intracellular trafficking-secretion-and vesicular transport	U	ENOG410XRKU	Patched 1	0.702314	0.00039996	0.0104062
C.elegans	Cellular Processes And Signaling	Intracellular trafficking-secretion-and vesicular transport	U	ENOG410ZUMY	plexin D1	1	9.999e-05	0.00350854
C.elegans	Cellular Processes And Signaling	Intracellular trafficking-secretion-and vesicular transport	U	ENOG41100SS	Metaxin 3	0.923464	9.999e-05	0.00350854
C.elegans	Cellular Processes And Signaling	Intracellular trafficking-secretion-and vesicular transport	U	ENOG41101RV	PB1 domain	1	9.999e-05	0.00350854
C.elegans	Cellular Processes And Signaling	Intracellular trafficking-secretion-and vesicular transport	U	ENOG411039W	GRIP domain	1	9.999e-05	0.00350854
C.elegans	Cellular Processes And Signaling	Intracellular trafficking-secretion-and vesicular transport	U	ENOG4110IMM	GRIP domain	1	9.999e-05	0.00350854
C.elegans	Cellular Processes And Signaling	Intracellular trafficking-secretion-and vesicular transport	U	ENOG41113RS	Arylesterase	1	9.999e-05	0.00350854
C.elegans	Cellular Processes And Signaling	Intracellular trafficking-secretion-and vesicular transport	U	ENOG410XRKT	transportin 3	0.648135	0.00069993	0.0167771
C.elegans	Cellular Processes And Signaling	Intracellular trafficking-secretion-and vesicular transport	U	ENOG4110JTQ	lipid storage	1	9.999e-05	0.00350854
C.elegans	Cellular Processes And Signaling	Intracellular trafficking-secretion-and vesicular transport	U	ENOG4110KS2	Col cuticle N	1	9.999e-05	0.00350854
C.elegans	Cellular Processes And Signaling	Intracellular trafficking-secretion-and vesicular transport	U	ENOG4110MD2	Col cuticle N	1	9.999e-05	0.00350854
C.elegans	Cellular Processes And Signaling	Intracellular trafficking-secretion-and vesicular transport	U	ENOG410YM7V	Enah Vasp like	0.964268	9.999e-05	0.00350854
C.elegans	Cellular Processes And Signaling	Intracellular trafficking-secretion-and vesicular transport	U	ENOG41118Z4	Patched family	1	9.999e-05	0.00350854
C.elegans	Cellular Processes And Signaling	Intracellular trafficking-secretion-and vesicular transport	U	ENOG4110K8V	ShK domain like	1	9.999e-05	0.00350854
C.elegans	Cellular Processes And Signaling	Intracellular trafficking-secretion-and vesicular transport	U	COG4969	Fimbrial protein	0.640382	0.00159984	0.0347232
C.elegans	Cellular Processes And Signaling	Intracellular trafficking-secretion-and vesicular transport	U	ENOG410XS0F	sorting nexin 14	1	9.999e-05	0.00350854
C.elegans	Cellular Processes And Signaling	Intracellular trafficking-secretion-and vesicular transport	U	ENOG4110KUG	F box associated	1	9.999e-05	0.00350854
C.elegans	Cellular Processes And Signaling	Intracellular trafficking-secretion-and vesicular transport	U	ENOG411150K	oxygen transport	1	9.999e-05	0.00350854
C.elegans	Cellular Processes And Signaling	Intracellular trafficking-secretion-and vesicular transport	U	ENOG4110K25	Receptor L domain	1	9.999e-05	0.00350854
C.elegans	Cellular Processes And Signaling	Intracellular trafficking-secretion-and vesicular transport	U	ENOG4111732	VMA21 like domain	0.894427	0.00019998	0.00588079
C.elegans	Cellular Processes And Signaling	Intracellular trafficking-secretion-and vesicular transport	U	ENOG4110JVV	Trehalose receptor	1	9.999e-05	0.00350854
C.elegans	Cellular Processes And Signaling	Intracellular trafficking-secretion-and vesicular transport	U	ENOG410XZ77	carbohydrate binding	0.994403	9.999e-05	0.00350854
C.elegans	Cellular Processes And Signaling	Intracellular trafficking-secretion-and vesicular transport	U	ENOG410YFEA	glycolipid transport	0.725246	0.00049995	0.0125703
C.elegans	Cellular Processes And Signaling	Intracellular trafficking-secretion-and vesicular transport	U	ENOG410YQHX	single fertilization	1	9.999e-05	0.00350854
C.elegans	Cellular Processes And Signaling	Intracellular trafficking-secretion-and vesicular transport	U	ENOG4110K7Y	Interactor of ZYG 11	1	9.999e-05	0.00350854
C.elegans	Cellular Processes And Signaling	Intracellular trafficking-secretion-and vesicular transport	U	ENOG410Z5I9	TLC domain containing	0.910898	0.00019998	0.00588079
C.elegans	Cellular Processes And Signaling	Intracellular trafficking-secretion-and vesicular transport	U	ENOG4110TN6	Cell adhesion molecule	0.999834	9.999e-05	0.00350854
C.elegans	Cellular Processes And Signaling	Intracellular trafficking-secretion-and vesicular transport	U	ENOG4110J7C	Major intrinsic protein	0.894427	0.00019998	0.00588079
C.elegans	Cellular Processes And Signaling	Intracellular trafficking-secretion-and vesicular transport	U	ENOG4110JJP	mesendoderm development	1	9.999e-05	0.00350854
C.elegans	Cellular Processes And Signaling	Intracellular trafficking-secretion-and vesicular transport	U	ENOG410YPE7	Lig& gated ion channel	0.894427	9.999e-05	0.00350854
C.elegans	Cellular Processes And Signaling	Intracellular trafficking-secretion-and vesicular transport	U	ENOG4110I34	Srg family chemoreceptor	1	9.999e-05	0.00350854
C.elegans	Cellular Processes And Signaling	Intracellular trafficking-secretion-and vesicular transport	U	ENOG4110I53	Srg family chemoreceptor	1	9.999e-05	0.00350854
C.elegans	Cellular Processes And Signaling	Intracellular trafficking-secretion-and vesicular transport	U	ENOG4110J1Z	Srg family chemoreceptor	1	9.999e-05	0.00350854
C.elegans	Cellular Processes And Signaling	Intracellular trafficking-secretion-and vesicular transport	U	ENOG4110JV1	Srg family chemoreceptor	1	9.999e-05	0.00350854
C.elegans	Cellular Processes And Signaling	Intracellular trafficking-secretion-and vesicular transport	U	ENOG4110JZB	Srg family chemoreceptor	1	9.999e-05	0.00350854
C.elegans	Cellular Processes And Signaling	Intracellular trafficking-secretion-and vesicular transport	U	ENOG4110MB5	Srg family chemoreceptor	1	9.999e-05	0.00350854
C.elegans	Cellular Processes And Signaling	Intracellular trafficking-secretion-and vesicular transport	U	ENOG4110J21	Transthyretin like family	1	9.999e-05	0.00350854
C.elegans	Cellular Processes And Signaling	Intracellular trafficking-secretion-and vesicular transport	U	ENOG4110K6D	7tm Chemosensory receptor	1	9.999e-05	0.00350854
C.elegans	Cellular Processes And Signaling	Intracellular trafficking-secretion-and vesicular transport	U	ENOG410XQ89	Mannose receptor C type 2	0.994614	9.999e-05	0.00350854
C.elegans	Cellular Processes And Signaling	Intracellular trafficking-secretion-and vesicular transport	U	ENOG410ZQTJ	vesicle mediated transport	1	9.999e-05	0.00350854
C.elegans	Cellular Processes And Signaling	Intracellular trafficking-secretion-and vesicular transport	U	ENOG4110HYT	Serpentine Receptor class	1	9.999e-05	0.00350854
C.elegans	Cellular Processes And Signaling	Intracellular trafficking-secretion-and vesicular transport	U	ENOG4110I3U	Serpentine Receptor class	0.894427	9.999e-05	0.00350854
C.elegans	Cellular Processes And Signaling	Intracellular trafficking-secretion-and vesicular transport	U	ENOG4110I4G	Serpentine Receptor class	0.894427	0.00019998	0.00588079
C.elegans	Cellular Processes And Signaling	Intracellular trafficking-secretion-and vesicular transport	U	ENOG4110INA	Serpentine Receptor class	1	9.999e-05	0.00350854
C.elegans	Cellular Processes And Signaling	Intracellular trafficking-secretion-and vesicular transport	U	ENOG4110INM	Serpentine Receptor class	1	9.999e-05	0.00350854
C.elegans	Cellular Processes And Signaling	Intracellular trafficking-secretion-and vesicular transport	U	ENOG4110IUQ	Serpentine Receptor class	1	9.999e-05	0.00350854
C.elegans	Cellular Processes And Signaling	Intracellular trafficking-secretion-and vesicular transport	U	ENOG4110J7D	Serpentine Receptor class	0.894427	0.00019998	0.00588079
C.elegans	Cellular Processes And Signaling	Intracellular trafficking-secretion-and vesicular transport	U	ENOG4110J88	Serpentine Receptor class	0.894427	9.999e-05	0.00350854
C.elegans	Cellular Processes And Signaling	Intracellular trafficking-secretion-and vesicular transport	U	ENOG4110J9B	Serpentine Receptor class	1	9.999e-05	0.00350854
C.elegans	Cellular Processes And Signaling	Intracellular trafficking-secretion-and vesicular transport	U	ENOG4110JGU	Serpentine Receptor class	1	9.999e-05	0.00350854
C.elegans	Cellular Processes And Signaling	Intracellular trafficking-secretion-and vesicular transport	U	ENOG4110K22	Serpentine Receptor class	1	9.999e-05	0.00350854
C.elegans	Cellular Processes And Signaling	Intracellular trafficking-secretion-and vesicular transport	U	ENOG4110K60	Serpentine Receptor class	1	9.999e-05	0.00350854
C.elegans	Cellular Processes And Signaling	Intracellular trafficking-secretion-and vesicular transport	U	ENOG4110KC9	Serpentine Receptor class	1	9.999e-05	0.00350854
C.elegans	Cellular Processes And Signaling	Intracellular trafficking-secretion-and vesicular transport	U	ENOG4110KMT	Serpentine Receptor class	1	9.999e-05	0.00350854
C.elegans	Cellular Processes And Signaling	Intracellular trafficking-secretion-and vesicular transport	U	ENOG4110KTX	Serpentine Receptor class	1	9.999e-05	0.00350854
C.elegans	Cellular Processes And Signaling	Intracellular trafficking-secretion-and vesicular transport	U	ENOG4110KZW	Serpentine Receptor class	0.894427	0.00019998	0.00588079
C.elegans	Cellular Processes And Signaling	Intracellular trafficking-secretion-and vesicular transport	U	ENOG4110M0J	Serpentine Receptor class	0.894427	0.00019998	0.00588079
C.elegans	Cellular Processes And Signaling	Intracellular trafficking-secretion-and vesicular transport	U	ENOG4110M70	Serpentine Receptor class	0.894427	0.00019998	0.00588079
C.elegans	Cellular Processes And Signaling	Intracellular trafficking-secretion-and vesicular transport	U	ENOG4110MIS	Serpentine Receptor class	1	9.999e-05	0.00350854
C.elegans	Cellular Processes And Signaling	Intracellular trafficking-secretion-and vesicular transport	U	ENOG4110I99	neuron projection extension	1	9.999e-05	0.00350854
C.elegans	Cellular Processes And Signaling	Intracellular trafficking-secretion-and vesicular transport	U	ENOG4110IV3	emp24 gp25L p24 family GOLD	0.894427	9.999e-05	0.00350854
C.elegans	Cellular Processes And Signaling	Intracellular trafficking-secretion-and vesicular transport	U	ENOG4110MA4	Protein of unknown function	1	9.999e-05	0.00350854
C.elegans	Cellular Processes And Signaling	Intracellular trafficking-secretion-and vesicular transport	U	ENOG4111JH9	curli assembly protein CsgE	0.840606	9.999e-05	0.00350854
C.elegans	Cellular Processes And Signaling	Intracellular trafficking-secretion-and vesicular transport	U	ENOG4111PSF	signal recognition particle	0.881369	9.999e-05	0.00350854
C.elegans	Cellular Processes And Signaling	Intracellular trafficking-secretion-and vesicular transport	U	ENOG4110KQX	Thrombospondin type 1 domain	1	9.999e-05	0.00350854
C.elegans	Cellular Processes And Signaling	Intracellular trafficking-secretion-and vesicular transport	U	ENOG4110ZGY	Chemokine C C motif receptor	1	9.999e-05	0.00350854
C.elegans	Cellular Processes And Signaling	Intracellular trafficking-secretion-and vesicular transport	U	ENOG410XT2Q	Tumor susceptibility gene 101	0.677646	0.0019998	0.0422656
C.elegans	Cellular Processes And Signaling	Intracellular trafficking-secretion-and vesicular transport	U	ENOG410Y822	Major Facilitator Superfamily	1	9.999e-05	0.00350854
C.elegans	Cellular Processes And Signaling	Intracellular trafficking-secretion-and vesicular transport	U	ENOG410YRHA	Sugar & other transporter	1	9.999e-05	0.00350854
C.elegans	Cellular Processes And Signaling	Intracellular trafficking-secretion-and vesicular transport	U	ENOG411010H	Major Facilitator Superfamily	1	9.999e-05	0.00350854
C.elegans	Cellular Processes And Signaling	Intracellular trafficking-secretion-and vesicular transport	U	ENOG41101MF	Major Facilitator Superfamily	1	9.999e-05	0.00350854
C.elegans	Cellular Processes And Signaling	Intracellular trafficking-secretion-and vesicular transport	U	ENOG4110KSU	Sugar & other transporter	0.894427	0.00019998	0.00588079
C.elegans	Cellular Processes And Signaling	Intracellular trafficking-secretion-and vesicular transport	U	ENOG41101BT	Collectin sub family member 12	0.755794	0.00039996	0.0104062
C.elegans	Cellular Processes And Signaling	Intracellular trafficking-secretion-and vesicular transport	U	ENOG4110HWV	Serpentine receptor class gamma	0.894427	0.00019998	0.00588079
C.elegans	Cellular Processes And Signaling	Intracellular trafficking-secretion-and vesicular transport	U	ENOG4110I3H	Seven TM Receptor family member	1	9.999e-05	0.00350854
C.elegans	Cellular Processes And Signaling	Intracellular trafficking-secretion-and vesicular transport	U	ENOG4110I42	Serpentine receptor class gamma	1	9.999e-05	0.00350854
C.elegans	Cellular Processes And Signaling	Intracellular trafficking-secretion-and vesicular transport	U	ENOG4110IHT	determination of adult lifespan	1	9.999e-05	0.00350854
C.elegans	Cellular Processes And Signaling	Intracellular trafficking-secretion-and vesicular transport	U	ENOG4110JKQ	Serpentine receptor class gamma	1	9.999e-05	0.00350854
C.elegans	Cellular Processes And Signaling	Intracellular trafficking-secretion-and vesicular transport	U	ENOG4110JNU	Serpentine receptor class gamma	0.894427	0.00019998	0.00588079
C.elegans	Cellular Processes And Signaling	Intracellular trafficking-secretion-and vesicular transport	U	ENOG4110K5S	Serpentine receptor class gamma	1	9.999e-05	0.00350854
C.elegans	Cellular Processes And Signaling	Intracellular trafficking-secretion-and vesicular transport	U	ENOG4110K7Q	Serpentine receptor class gamma	0.894427	9.999e-05	0.00350854
C.elegans	Cellular Processes And Signaling	Intracellular trafficking-secretion-and vesicular transport	U	ENOG4110KJ8	Serpentine receptor class gamma	0.894427	0.00019998	0.00588079
C.elegans	Cellular Processes And Signaling	Intracellular trafficking-secretion-and vesicular transport	U	ENOG4110KTA	Serpentine receptor class gamma	1	9.999e-05	0.00350854
C.elegans	Cellular Processes And Signaling	Intracellular trafficking-secretion-and vesicular transport	U	ENOG4110KXZ	Serpentine receptor class gamma	1	9.999e-05	0.00350854
C.elegans	Cellular Processes And Signaling	Intracellular trafficking-secretion-and vesicular transport	U	ENOG4110MEM	Serpentine receptor class gamma	1	9.999e-05	0.00350854
C.elegans	Cellular Processes And Signaling	Intracellular trafficking-secretion-and vesicular transport	U	ENOG4110MJF	Seven TM Receptor family member	1	9.999e-05	0.00350854
C.elegans	Cellular Processes And Signaling	Intracellular trafficking-secretion-and vesicular transport	U	ENOG4110QAA	Serpentine receptor class gamma	1	9.999e-05	0.00350854
C.elegans	Cellular Processes And Signaling	Intracellular trafficking-secretion-and vesicular transport	U	ENOG41113MH	Serpentine receptor class gamma	1	9.999e-05	0.00350854
C.elegans	Cellular Processes And Signaling	Intracellular trafficking-secretion-and vesicular transport	U	ENOG4111DJ6	Seven TM Receptor family member	1	9.999e-05	0.00350854
C.elegans	Cellular Processes And Signaling	Intracellular trafficking-secretion-and vesicular transport	U	ENOG4111FWT	WD40 like Beta Propeller Repeat	0.979378	9.999e-05	0.00350854
C.elegans	Cellular Processes And Signaling	Intracellular trafficking-secretion-and vesicular transport	U	ENOG410ZR7W	MSP Major sperm protein domain	0.997766	9.999e-05	0.00350854
C.elegans	Cellular Processes And Signaling	Intracellular trafficking-secretion-and vesicular transport	U	ENOG4110IJV	MSP Major sperm protein domain	0.894427	0.00019998	0.00588079
C.elegans	Cellular Processes And Signaling	Intracellular trafficking-secretion-and vesicular transport	U	ENOG4110KX7	MSP Major sperm protein domain	1	9.999e-05	0.00350854
C.elegans	Cellular Processes And Signaling	Intracellular trafficking-secretion-and vesicular transport	U	ENOG410YHSS	structural constituent of cuticle	0.980832	9.999e-05	0.00350854
C.elegans	Cellular Processes And Signaling	Intracellular trafficking-secretion-and vesicular transport	U	ENOG410ZS4Z	General secretion pathway protein	0.85153	0.00039996	0.0104062
C.elegans	Cellular Processes And Signaling	Intracellular trafficking-secretion-and vesicular transport	U	ENOG4111CFS	positive regulation of locomotion	1	9.999e-05	0.00350854
C.elegans	Cellular Processes And Signaling	Intracellular trafficking-secretion-and vesicular transport	U	ENOG410XUUR	chromosome 5 open reading frame 15	0.707141	0.00189981	0.0404893
C.elegans	Cellular Processes And Signaling	Intracellular trafficking-secretion-and vesicular transport	U	ENOG410Y2UW	gap junction hemi channel activity	0.83582	0.00019998	0.00588079
C.elegans	Cellular Processes And Signaling	Intracellular trafficking-secretion-and vesicular transport	U	ENOG4110IA8	Amiloride sensitive sodium channel	0.894427	0.00019998	0.00588079
C.elegans	Cellular Processes And Signaling	Intracellular trafficking-secretion-and vesicular transport	U	ENOG4110INT	Amiloride sensitive sodium channel	1	9.999e-05	0.00350854
C.elegans	Cellular Processes And Signaling	Intracellular trafficking-secretion-and vesicular transport	U	ENOG4110JKF	Amiloride sensitive sodium channel	1	9.999e-05	0.00350854
C.elegans	Cellular Processes And Signaling	Intracellular trafficking-secretion-and vesicular transport	U	ENOG411192X	Amiloride sensitive sodium channel	0.998573	9.999e-05	0.00350854
C.elegans	Cellular Processes And Signaling	Intracellular trafficking-secretion-and vesicular transport	U	ENOG4111AV5	Amiloride sensitive sodium channel	0.894427	0.00019998	0.00588079
C.elegans	Cellular Processes And Signaling	Intracellular trafficking-secretion-and vesicular transport	U	ENOG410ZKI1	von Willebr& factor type A domain	0.818976	0.00019998	0.00588079
C.elegans	Cellular Processes And Signaling	Intracellular trafficking-secretion-and vesicular transport	U	ENOG4110MJ3	Protein of unknown function DUF273	1	9.999e-05	0.00350854
C.elegans	Cellular Processes And Signaling	Intracellular trafficking-secretion-and vesicular transport	U	ENOG41118G5	G protein coupled receptor activity	1	9.999e-05	0.00350854
C.elegans	Cellular Processes And Signaling	Intracellular trafficking-secretion-and vesicular transport	U	ENOG4111FAE	Phospholipase A2 receptor 1 180kDa	0.987232	9.999e-05	0.00350854
C.elegans	Cellular Processes And Signaling	Intracellular trafficking-secretion-and vesicular transport	U	ENOG4110K6X	Protein of unknown function DUF621	1	9.999e-05	0.00350854
C.elegans	Cellular Processes And Signaling	Intracellular trafficking-secretion-and vesicular transport	U	ENOG4110KIR	Protein of unknown function DUF621	0.894427	0.00019998	0.00588079
C.elegans	Cellular Processes And Signaling	Intracellular trafficking-secretion-and vesicular transport	U	ENOG410XQ96	Lysosomal associated membrane protein	0.754277	0.00029997	0.00823454
C.elegans	Cellular Processes And Signaling	Intracellular trafficking-secretion-and vesicular transport	U	ENOG4110K08	Protein of unknown function DUF1647	1	9.999e-05	0.00350854
C.elegans	Cellular Processes And Signaling	Intracellular trafficking-secretion-and vesicular transport	U	ENOG41117PB	Protein of unknown function DUF2650	0.894427	0.00019998	0.00588079
C.elegans	Cellular Processes And Signaling	Intracellular trafficking-secretion-and vesicular transport	U	ENOG4110HVA	sensory perception of chemical stimulus	1	9.999e-05	0.00350854
C.elegans	Cellular Processes And Signaling	Intracellular trafficking-secretion-and vesicular transport	U	ENOG4110HWU	sensory perception of chemical stimulus	1	9.999e-05	0.00350854
C.elegans	Cellular Processes And Signaling	Intracellular trafficking-secretion-and vesicular transport	U	ENOG4110HYD	sensory perception of chemical stimulus	1	9.999e-05	0.00350854
C.elegans	Cellular Processes And Signaling	Intracellular trafficking-secretion-and vesicular transport	U	ENOG4110I2S	sensory perception of chemical stimulus	1	9.999e-05	0.00350854
C.elegans	Cellular Processes And Signaling	Intracellular trafficking-secretion-and vesicular transport	U	ENOG4110J9N	sensory perception of chemical stimulus	1	9.999e-05	0.00350854
C.elegans	Cellular Processes And Signaling	Intracellular trafficking-secretion-and vesicular transport	U	ENOG4111DF5	sensory perception of chemical stimulus	1	9.999e-05	0.00350854
C.elegans	Cellular Processes And Signaling	Intracellular trafficking-secretion-and vesicular transport	U	ENOG410ZTS2	Collagen triple helix repeat 20 copies	1	9.999e-05	0.00350854
C.elegans	Cellular Processes And Signaling	Intracellular trafficking-secretion-and vesicular transport	U	ENOG4110JN3	Seven TM Receptor family member str 119	1	9.999e-05	0.00350854
C.elegans	Cellular Processes And Signaling	Intracellular trafficking-secretion-and vesicular transport	U	ENOG4110HSY	Serpentine type 7TM GPCR chemoreceptor Sra	1	9.999e-05	0.00350854
C.elegans	Cellular Processes And Signaling	Intracellular trafficking-secretion-and vesicular transport	U	ENOG4110HSZ	Serpentine type 7TM GPCR chemoreceptor Srx	0.894427	9.999e-05	0.00350854
C.elegans	Cellular Processes And Signaling	Intracellular trafficking-secretion-and vesicular transport	U	ENOG4110HTV	Serpentine Receptor class Z family member	1	9.999e-05	0.00350854
C.elegans	Cellular Processes And Signaling	Intracellular trafficking-secretion-and vesicular transport	U	ENOG4110HV5	Serpentine Receptor class W family member	1	9.999e-05	0.00350854
C.elegans	Cellular Processes And Signaling	Intracellular trafficking-secretion-and vesicular transport	U	ENOG4110HW2	Serpentine type 7TM GPCR chemoreceptor Srh	1	9.999e-05	0.00350854
C.elegans	Cellular Processes And Signaling	Intracellular trafficking-secretion-and vesicular transport	U	ENOG4110HW8	Serpentine type 7TM GPCR chemoreceptor Srj	1	9.999e-05	0.00350854
C.elegans	Cellular Processes And Signaling	Intracellular trafficking-secretion-and vesicular transport	U	ENOG4110HWA	Serpentine Receptor class U family member	1	9.999e-05	0.00350854
C.elegans	Cellular Processes And Signaling	Intracellular trafficking-secretion-and vesicular transport	U	ENOG4110HWP	Serpentine type 7TM GPCR chemoreceptor Srt	1	9.999e-05	0.00350854
C.elegans	Cellular Processes And Signaling	Intracellular trafficking-secretion-and vesicular transport	U	ENOG4110HWT	Serpentine Receptor class X family member	1	9.999e-05	0.00350854
C.elegans	Cellular Processes And Signaling	Intracellular trafficking-secretion-and vesicular transport	U	ENOG4110HX3	Serpentine type 7TM GPCR chemoreceptor Srj	1	9.999e-05	0.00350854
C.elegans	Cellular Processes And Signaling	Intracellular trafficking-secretion-and vesicular transport	U	ENOG4110HX7	Serpentine type 7TM GPCR chemoreceptor Srj	1	9.999e-05	0.00350854
C.elegans	Cellular Processes And Signaling	Intracellular trafficking-secretion-and vesicular transport	U	ENOG4110HXZ	Serpentine Receptor class H family member	1	9.999e-05	0.00350854
C.elegans	Cellular Processes And Signaling	Intracellular trafficking-secretion-and vesicular transport	U	ENOG4110HY4	Serpentine type 7TM GPCR chemoreceptor Srt	1	9.999e-05	0.00350854
C.elegans	Cellular Processes And Signaling	Intracellular trafficking-secretion-and vesicular transport	U	ENOG4110HYI	Serpentine type 7TM GPCR chemoreceptor Sru	1	9.999e-05	0.00350854
C.elegans	Cellular Processes And Signaling	Intracellular trafficking-secretion-and vesicular transport	U	ENOG4110I2F	Serpentine type 7TM GPCR chemoreceptor Srj	1	9.999e-05	0.00350854
C.elegans	Cellular Processes And Signaling	Intracellular trafficking-secretion-and vesicular transport	U	ENOG4110I2Q	Serpentine type 7TM GPCR chemoreceptor Srd	1	9.999e-05	0.00350854
C.elegans	Cellular Processes And Signaling	Intracellular trafficking-secretion-and vesicular transport	U	ENOG4110I37	Serpentine type 7TM GPCR chemoreceptor Sra	0.894427	9.999e-05	0.00350854
C.elegans	Cellular Processes And Signaling	Intracellular trafficking-secretion-and vesicular transport	U	ENOG4110I48	Serpentine type 7TM GPCR chemoreceptor Srb	1	9.999e-05	0.00350854
C.elegans	Cellular Processes And Signaling	Intracellular trafficking-secretion-and vesicular transport	U	ENOG4110I4B	Serpentine type 7TM GPCR chemoreceptor Srj	1	9.999e-05	0.00350854
C.elegans	Cellular Processes And Signaling	Intracellular trafficking-secretion-and vesicular transport	U	ENOG4110I4H	Serpentine type 7TM GPCR chemoreceptor Srt	1	9.999e-05	0.00350854
C.elegans	Cellular Processes And Signaling	Intracellular trafficking-secretion-and vesicular transport	U	ENOG4110I4M	Serpentine type 7TM GPCR chemoreceptor Sra	1	9.999e-05	0.00350854
C.elegans	Cellular Processes And Signaling	Intracellular trafficking-secretion-and vesicular transport	U	ENOG4110I51	Serpentine type 7TM GPCR chemoreceptor Srj	1	9.999e-05	0.00350854
C.elegans	Cellular Processes And Signaling	Intracellular trafficking-secretion-and vesicular transport	U	ENOG4110I54	Serpentine type 7TM GPCR chemoreceptor Srd	0.894427	0.00019998	0.00588079
C.elegans	Cellular Processes And Signaling	Intracellular trafficking-secretion-and vesicular transport	U	ENOG4110I5F	Serpentine Receptor class H family member	1	9.999e-05	0.00350854
C.elegans	Cellular Processes And Signaling	Intracellular trafficking-secretion-and vesicular transport	U	ENOG4110I7X	Serpentine type 7TM GPCR chemoreceptor Srz	1	9.999e-05	0.00350854
C.elegans	Cellular Processes And Signaling	Intracellular trafficking-secretion-and vesicular transport	U	ENOG4110I8P	Serpentine type 7TM GPCR chemoreceptor Srj	1	9.999e-05	0.00350854
C.elegans	Cellular Processes And Signaling	Intracellular trafficking-secretion-and vesicular transport	U	ENOG4110I8Z	Serpentine type 7TM GPCR chemoreceptor Srx	0.894427	0.00019998	0.00588079
C.elegans	Cellular Processes And Signaling	Intracellular trafficking-secretion-and vesicular transport	U	ENOG4110I92	Serpentine type 7TM GPCR chemoreceptor Sri	1	9.999e-05	0.00350854
C.elegans	Cellular Processes And Signaling	Intracellular trafficking-secretion-and vesicular transport	U	ENOG4110IA0	Serpentine Receptor class W family member	1	9.999e-05	0.00350854
C.elegans	Cellular Processes And Signaling	Intracellular trafficking-secretion-and vesicular transport	U	ENOG4110ICA	Serpentine type 7TM GPCR chemoreceptor Srw	1	9.999e-05	0.00350854
C.elegans	Cellular Processes And Signaling	Intracellular trafficking-secretion-and vesicular transport	U	ENOG4110IEF	Serpentine Receptor class T family member	1	9.999e-05	0.00350854
C.elegans	Cellular Processes And Signaling	Intracellular trafficking-secretion-and vesicular transport	U	ENOG4110IET	Serpentine type 7TM GPCR chemoreceptor Sri	1	9.999e-05	0.00350854
C.elegans	Cellular Processes And Signaling	Intracellular trafficking-secretion-and vesicular transport	U	ENOG4110IEV	Serpentine type 7TM GPCR chemoreceptor Srb	0.894427	0.00019998	0.00588079
C.elegans	Cellular Processes And Signaling	Intracellular trafficking-secretion-and vesicular transport	U	ENOG4110IEX	Serpentine type 7TM GPCR chemoreceptor Srb	1	9.999e-05	0.00350854
C.elegans	Cellular Processes And Signaling	Intracellular trafficking-secretion-and vesicular transport	U	ENOG4110IFN	Serpentine type 7TM GPCR chemoreceptor Srj	1	9.999e-05	0.00350854
C.elegans	Cellular Processes And Signaling	Intracellular trafficking-secretion-and vesicular transport	U	ENOG4110IFV	Serpentine type 7TM GPCR chemoreceptor Sri	1	9.999e-05	0.00350854
C.elegans	Cellular Processes And Signaling	Intracellular trafficking-secretion-and vesicular transport	U	ENOG4110IG6	Serpentine type 7TM GPCR chemoreceptor Srd	1	9.999e-05	0.00350854
C.elegans	Cellular Processes And Signaling	Intracellular trafficking-secretion-and vesicular transport	U	ENOG4110IG9	Serpentine type 7TM GPCR chemoreceptor Srt	1	9.999e-05	0.00350854
C.elegans	Cellular Processes And Signaling	Intracellular trafficking-secretion-and vesicular transport	U	ENOG4110IHP	Serpentine type 7TM GPCR chemoreceptor Srb	0.894427	0.00019998	0.00588079
C.elegans	Cellular Processes And Signaling	Intracellular trafficking-secretion-and vesicular transport	U	ENOG4110IJY	Serpentine type 7TM GPCR chemoreceptor Srz	0.894427	0.00019998	0.00588079
C.elegans	Cellular Processes And Signaling	Intracellular trafficking-secretion-and vesicular transport	U	ENOG4110IM9	Serpentine type 7TM GPCR chemoreceptor Srx	1	9.999e-05	0.00350854
C.elegans	Cellular Processes And Signaling	Intracellular trafficking-secretion-and vesicular transport	U	ENOG4110IMG	Serpentine type 7TM GPCR chemoreceptor Sri	1	9.999e-05	0.00350854
C.elegans	Cellular Processes And Signaling	Intracellular trafficking-secretion-and vesicular transport	U	ENOG4110INH	Serpentine type 7TM GPCR chemoreceptor Srj	1	9.999e-05	0.00350854
C.elegans	Cellular Processes And Signaling	Intracellular trafficking-secretion-and vesicular transport	U	ENOG4110IPJ	Serpentine type 7TM GPCR chemoreceptor Srb	0.894427	9.999e-05	0.00350854
C.elegans	Cellular Processes And Signaling	Intracellular trafficking-secretion-and vesicular transport	U	ENOG4110IQ6	Serpentine type 7TM GPCR chemoreceptor Sri	1	9.999e-05	0.00350854
C.elegans	Cellular Processes And Signaling	Intracellular trafficking-secretion-and vesicular transport	U	ENOG4110ITX	Serpentine type 7TM GPCR chemoreceptor Sru	0.894427	0.00019998	0.00588079
C.elegans	Cellular Processes And Signaling	Intracellular trafficking-secretion-and vesicular transport	U	ENOG4110IUB	Serpentine type 7TM GPCR chemoreceptor Sri	1	9.999e-05	0.00350854
C.elegans	Cellular Processes And Signaling	Intracellular trafficking-secretion-and vesicular transport	U	ENOG4110IUP	Serpentine type 7TM GPCR chemoreceptor Srj	1	9.999e-05	0.00350854
C.elegans	Cellular Processes And Signaling	Intracellular trafficking-secretion-and vesicular transport	U	ENOG4110IV1	Serpentine type 7TM GPCR chemoreceptor Sri	1	9.999e-05	0.00350854
C.elegans	Cellular Processes And Signaling	Intracellular trafficking-secretion-and vesicular transport	U	ENOG4110IVW	Serpentine type 7TM GPCR chemoreceptor Srb	1	9.999e-05	0.00350854
C.elegans	Cellular Processes And Signaling	Intracellular trafficking-secretion-and vesicular transport	U	ENOG4110IW0	Serpentine type 7TM GPCR chemoreceptor Srw	1	9.999e-05	0.00350854
C.elegans	Cellular Processes And Signaling	Intracellular trafficking-secretion-and vesicular transport	U	ENOG4110IX2	Serpentine type 7TM GPCR chemoreceptor Srx	0.894427	9.999e-05	0.00350854
C.elegans	Cellular Processes And Signaling	Intracellular trafficking-secretion-and vesicular transport	U	ENOG4110J0N	Serpentine type 7TM GPCR chemoreceptor Srj	0.980275	9.999e-05	0.00350854
C.elegans	Cellular Processes And Signaling	Intracellular trafficking-secretion-and vesicular transport	U	ENOG4110J10	Serpentine type 7TM GPCR chemoreceptor Sru	1	9.999e-05	0.00350854
C.elegans	Cellular Processes And Signaling	Intracellular trafficking-secretion-and vesicular transport	U	ENOG4110J70	Serpentine type 7TM GPCR chemoreceptor Sri	1	9.999e-05	0.00350854
C.elegans	Cellular Processes And Signaling	Intracellular trafficking-secretion-and vesicular transport	U	ENOG4110J74	Serpentine type 7TM GPCR chemoreceptor Srj	1	9.999e-05	0.00350854
C.elegans	Cellular Processes And Signaling	Intracellular trafficking-secretion-and vesicular transport	U	ENOG4110J76	Serpentine type 7TM GPCR chemoreceptor Srb	0.894427	0.00019998	0.00588079
C.elegans	Cellular Processes And Signaling	Intracellular trafficking-secretion-and vesicular transport	U	ENOG4110J7Q	Serpentine Receptor class J family member	1	9.999e-05	0.00350854
C.elegans	Cellular Processes And Signaling	Intracellular trafficking-secretion-and vesicular transport	U	ENOG4110J8G	Serpentine Receptor class T family member	1	9.999e-05	0.00350854
C.elegans	Cellular Processes And Signaling	Intracellular trafficking-secretion-and vesicular transport	U	ENOG4110J8M	Serpentine type 7TM GPCR chemoreceptor Srd	1	9.999e-05	0.00350854
C.elegans	Cellular Processes And Signaling	Intracellular trafficking-secretion-and vesicular transport	U	ENOG4110J9I	Serpentine type 7TM GPCR chemoreceptor Sri	1	9.999e-05	0.00350854
C.elegans	Cellular Processes And Signaling	Intracellular trafficking-secretion-and vesicular transport	U	ENOG4110JA2	Serpentine type 7TM GPCR chemoreceptor Srd	1	9.999e-05	0.00350854
C.elegans	Cellular Processes And Signaling	Intracellular trafficking-secretion-and vesicular transport	U	ENOG4110JE3	Serpentine type 7TM GPCR chemoreceptor Srb	0.894427	0.00019998	0.00588079
C.elegans	Cellular Processes And Signaling	Intracellular trafficking-secretion-and vesicular transport	U	ENOG4110JE4	Serpentine Receptor class H family member	1	9.999e-05	0.00350854
C.elegans	Cellular Processes And Signaling	Intracellular trafficking-secretion-and vesicular transport	U	ENOG4110JEV	Serpentine type 7TM GPCR chemoreceptor Sri	1	9.999e-05	0.00350854
C.elegans	Cellular Processes And Signaling	Intracellular trafficking-secretion-and vesicular transport	U	ENOG4110JF1	Serpentine Receptor class H family member	1	9.999e-05	0.00350854
C.elegans	Cellular Processes And Signaling	Intracellular trafficking-secretion-and vesicular transport	U	ENOG4110JG4	Serpentine type 7TM GPCR chemoreceptor Sra	1	9.999e-05	0.00350854
C.elegans	Cellular Processes And Signaling	Intracellular trafficking-secretion-and vesicular transport	U	ENOG4110JJN	Serpentine Receptor class W family member	1	9.999e-05	0.00350854
C.elegans	Cellular Processes And Signaling	Intracellular trafficking-secretion-and vesicular transport	U	ENOG4110JKD	Serpentine type 7TM GPCR chemoreceptor Sri	1	9.999e-05	0.00350854
C.elegans	Cellular Processes And Signaling	Intracellular trafficking-secretion-and vesicular transport	U	ENOG4110JKE	Serpentine type 7TM GPCR chemoreceptor Srx	0.894427	0.00019998	0.00588079
C.elegans	Cellular Processes And Signaling	Intracellular trafficking-secretion-and vesicular transport	U	ENOG4110JKH	Serpentine type 7TM GPCR chemoreceptor Srw	0.894427	0.00019998	0.00588079
C.elegans	Cellular Processes And Signaling	Intracellular trafficking-secretion-and vesicular transport	U	ENOG4110JKI	Serpentine type 7TM GPCR chemoreceptor Sru	1	9.999e-05	0.00350854
C.elegans	Cellular Processes And Signaling	Intracellular trafficking-secretion-and vesicular transport	U	ENOG4110JKJ	Serpentine type 7TM GPCR chemoreceptor Srt	1	9.999e-05	0.00350854
C.elegans	Cellular Processes And Signaling	Intracellular trafficking-secretion-and vesicular transport	U	ENOG4110JKW	Serpentine type 7TM GPCR chemoreceptor Sri	1	9.999e-05	0.00350854
C.elegans	Cellular Processes And Signaling	Intracellular trafficking-secretion-and vesicular transport	U	ENOG4110JM8	Serpentine type 7TM GPCR chemoreceptor Srj	1	9.999e-05	0.00350854
C.elegans	Cellular Processes And Signaling	Intracellular trafficking-secretion-and vesicular transport	U	ENOG4110JME	Serpentine type 7TM GPCR chemoreceptor Srj	1	9.999e-05	0.00350854
C.elegans	Cellular Processes And Signaling	Intracellular trafficking-secretion-and vesicular transport	U	ENOG4110JMI	Serpentine type 7TM GPCR chemoreceptor Sri	0.894427	0.00019998	0.00588079
C.elegans	Cellular Processes And Signaling	Intracellular trafficking-secretion-and vesicular transport	U	ENOG4110JMN	Serpentine type 7TM GPCR chemoreceptor Srj	0.894427	0.00019998	0.00588079
C.elegans	Cellular Processes And Signaling	Intracellular trafficking-secretion-and vesicular transport	U	ENOG4110JN5	Serpentine Receptor class X family member	1	9.999e-05	0.00350854
C.elegans	Cellular Processes And Signaling	Intracellular trafficking-secretion-and vesicular transport	U	ENOG4110JNA	Serpentine type 7TM GPCR chemoreceptor Sri	1	9.999e-05	0.00350854
C.elegans	Cellular Processes And Signaling	Intracellular trafficking-secretion-and vesicular transport	U	ENOG4110JR6	Serpentine type 7TM GPCR chemoreceptor Srx	0.894427	0.00019998	0.00588079
C.elegans	Cellular Processes And Signaling	Intracellular trafficking-secretion-and vesicular transport	U	ENOG4110JT8	Serpentine Receptor class X family member	1	9.999e-05	0.00350854
C.elegans	Cellular Processes And Signaling	Intracellular trafficking-secretion-and vesicular transport	U	ENOG4110JTN	Serpentine type 7TM GPCR chemoreceptor Sra	0.894427	0.00019998	0.00588079
C.elegans	Cellular Processes And Signaling	Intracellular trafficking-secretion-and vesicular transport	U	ENOG4110JTX	Serpentine type 7TM GPCR chemoreceptor Srt	0.894427	9.999e-05	0.00350854
C.elegans	Cellular Processes And Signaling	Intracellular trafficking-secretion-and vesicular transport	U	ENOG4110JU7	Serpentine type 7TM GPCR chemoreceptor Srb	1	9.999e-05	0.00350854
C.elegans	Cellular Processes And Signaling	Intracellular trafficking-secretion-and vesicular transport	U	ENOG4110JUG	Serpentine type 7TM GPCR chemoreceptor Sri	1	9.999e-05	0.00350854
C.elegans	Cellular Processes And Signaling	Intracellular trafficking-secretion-and vesicular transport	U	ENOG4110JUI	Serpentine type 7TM GPCR chemoreceptor Srx	1	9.999e-05	0.00350854
C.elegans	Cellular Processes And Signaling	Intracellular trafficking-secretion-and vesicular transport	U	ENOG4110JYM	Serpentine type 7TM GPCR chemoreceptor Srz	1	9.999e-05	0.00350854
C.elegans	Cellular Processes And Signaling	Intracellular trafficking-secretion-and vesicular transport	U	ENOG4110JZ5	Serpentine type 7TM GPCR chemoreceptor Srw	1	9.999e-05	0.00350854
C.elegans	Cellular Processes And Signaling	Intracellular trafficking-secretion-and vesicular transport	U	ENOG4110JZ6	Serpentine type 7TM GPCR chemoreceptor Srh	1	9.999e-05	0.00350854
C.elegans	Cellular Processes And Signaling	Intracellular trafficking-secretion-and vesicular transport	U	ENOG4110JZF	Serpentine type 7TM GPCR chemoreceptor Srj	1	9.999e-05	0.00350854
C.elegans	Cellular Processes And Signaling	Intracellular trafficking-secretion-and vesicular transport	U	ENOG4110K04	Serpentine type 7TM GPCR chemoreceptor Srx	1	9.999e-05	0.00350854
C.elegans	Cellular Processes And Signaling	Intracellular trafficking-secretion-and vesicular transport	U	ENOG4110K0K	Serpentine type 7TM GPCR chemoreceptor Srw	1	9.999e-05	0.00350854
C.elegans	Cellular Processes And Signaling	Intracellular trafficking-secretion-and vesicular transport	U	ENOG4110K0T	Serpentine type 7TM GPCR chemoreceptor Sra	0.894427	0.00019998	0.00588079
C.elegans	Cellular Processes And Signaling	Intracellular trafficking-secretion-and vesicular transport	U	ENOG4110K15	Serpentine type 7TM GPCR chemoreceptor Srt	1	9.999e-05	0.00350854
C.elegans	Cellular Processes And Signaling	Intracellular trafficking-secretion-and vesicular transport	U	ENOG4110K2C	Serpentine type 7TM GPCR chemoreceptor Sra	1	9.999e-05	0.00350854
C.elegans	Cellular Processes And Signaling	Intracellular trafficking-secretion-and vesicular transport	U	ENOG4110K5D	Serpentine type 7TM GPCR chemoreceptor Srw	1	9.999e-05	0.00350854
C.elegans	Cellular Processes And Signaling	Intracellular trafficking-secretion-and vesicular transport	U	ENOG4110K5J	Serpentine type 7TM GPCR chemoreceptor Sri	1	9.999e-05	0.00350854
C.elegans	Cellular Processes And Signaling	Intracellular trafficking-secretion-and vesicular transport	U	ENOG4110K5Z	Serpentine type 7TM GPCR chemoreceptor Srx	0.894427	0.00019998	0.00588079
C.elegans	Cellular Processes And Signaling	Intracellular trafficking-secretion-and vesicular transport	U	ENOG4110K62	Serpentine type 7TM GPCR chemoreceptor Srd	1	9.999e-05	0.00350854
C.elegans	Cellular Processes And Signaling	Intracellular trafficking-secretion-and vesicular transport	U	ENOG4110K63	Serpentine type 7TM GPCR chemoreceptor Srw	1	9.999e-05	0.00350854
C.elegans	Cellular Processes And Signaling	Intracellular trafficking-secretion-and vesicular transport	U	ENOG4110K67	Serpentine type 7TM GPCR chemoreceptor Sri	1	9.999e-05	0.00350854
C.elegans	Cellular Processes And Signaling	Intracellular trafficking-secretion-and vesicular transport	U	ENOG4110K6A	Serpentine type 7TM GPCR chemoreceptor Srj	1	9.999e-05	0.00350854
C.elegans	Cellular Processes And Signaling	Intracellular trafficking-secretion-and vesicular transport	U	ENOG4110K6R	Serpentine type 7TM GPCR chemoreceptor Srd	1	9.999e-05	0.00350854
C.elegans	Cellular Processes And Signaling	Intracellular trafficking-secretion-and vesicular transport	U	ENOG4110K8C	Serpentine type 7TM GPCR chemoreceptor Sri	1	9.999e-05	0.00350854
C.elegans	Cellular Processes And Signaling	Intracellular trafficking-secretion-and vesicular transport	U	ENOG4110KBP	Serpentine type 7TM GPCR chemoreceptor Sri	0.894427	0.00019998	0.00588079
C.elegans	Cellular Processes And Signaling	Intracellular trafficking-secretion-and vesicular transport	U	ENOG4110KBZ	Serpentine type 7TM GPCR chemoreceptor Sri	1	9.999e-05	0.00350854
C.elegans	Cellular Processes And Signaling	Intracellular trafficking-secretion-and vesicular transport	U	ENOG4110KD2	Serpentine type 7TM GPCR chemoreceptor Srx	1	9.999e-05	0.00350854
C.elegans	Cellular Processes And Signaling	Intracellular trafficking-secretion-and vesicular transport	U	ENOG4110KD6	Serpentine type 7TM GPCR chemoreceptor Sri	1	9.999e-05	0.00350854
C.elegans	Cellular Processes And Signaling	Intracellular trafficking-secretion-and vesicular transport	U	ENOG4110KDX	Serpentine type 7TM GPCR chemoreceptor Srj	1	9.999e-05	0.00350854
C.elegans	Cellular Processes And Signaling	Intracellular trafficking-secretion-and vesicular transport	U	ENOG4110KDZ	Serpentine type 7TM GPCR chemoreceptor Srj	1	9.999e-05	0.00350854
C.elegans	Cellular Processes And Signaling	Intracellular trafficking-secretion-and vesicular transport	U	ENOG4110KF4	Serpentine type 7TM GPCR chemoreceptor Sru	0.894427	0.00019998	0.00588079
C.elegans	Cellular Processes And Signaling	Intracellular trafficking-secretion-and vesicular transport	U	ENOG4110KIA	Serpentine type 7TM GPCR chemoreceptor Srv	1	9.999e-05	0.00350854
C.elegans	Cellular Processes And Signaling	Intracellular trafficking-secretion-and vesicular transport	U	ENOG4110KIU	Serpentine type 7TM GPCR chemoreceptor Srx	1	9.999e-05	0.00350854
C.elegans	Cellular Processes And Signaling	Intracellular trafficking-secretion-and vesicular transport	U	ENOG4110KJ0	Serpentine type 7TM GPCR chemoreceptor Sri	1	9.999e-05	0.00350854
C.elegans	Cellular Processes And Signaling	Intracellular trafficking-secretion-and vesicular transport	U	ENOG4110KJ6	Serpentine type 7TM GPCR chemoreceptor Srj	1	9.999e-05	0.00350854
C.elegans	Cellular Processes And Signaling	Intracellular trafficking-secretion-and vesicular transport	U	ENOG4110KJN	Serpentine Receptor class X family member	1	9.999e-05	0.00350854
C.elegans	Cellular Processes And Signaling	Intracellular trafficking-secretion-and vesicular transport	U	ENOG4110KJY	Serpentine type 7TM GPCR chemoreceptor Srj	1	9.999e-05	0.00350854
C.elegans	Cellular Processes And Signaling	Intracellular trafficking-secretion-and vesicular transport	U	ENOG4110KKA	Serpentine Receptor class H family member	1	9.999e-05	0.00350854
C.elegans	Cellular Processes And Signaling	Intracellular trafficking-secretion-and vesicular transport	U	ENOG4110KKD	Serpentine Receptor class W family member	1	9.999e-05	0.00350854
C.elegans	Cellular Processes And Signaling	Intracellular trafficking-secretion-and vesicular transport	U	ENOG4110KKK	Serpentine Receptor class J family member	1	9.999e-05	0.00350854
C.elegans	Cellular Processes And Signaling	Intracellular trafficking-secretion-and vesicular transport	U	ENOG4110KKN	Serpentine Receptor class U family member	1	9.999e-05	0.00350854
C.elegans	Cellular Processes And Signaling	Intracellular trafficking-secretion-and vesicular transport	U	ENOG4110KKX	Serpentine type 7TM GPCR chemoreceptor Sri	1	9.999e-05	0.00350854
C.elegans	Cellular Processes And Signaling	Intracellular trafficking-secretion-and vesicular transport	U	ENOG4110KM1	Serpentine type 7TM GPCR chemoreceptor Srb	1	9.999e-05	0.00350854
C.elegans	Cellular Processes And Signaling	Intracellular trafficking-secretion-and vesicular transport	U	ENOG4110KM7	Serpentine Receptor class X family member	1	9.999e-05	0.00350854
C.elegans	Cellular Processes And Signaling	Intracellular trafficking-secretion-and vesicular transport	U	ENOG4110KME	Serpentine type 7TM GPCR chemoreceptor Sri	0.894427	0.00019998	0.00588079
C.elegans	Cellular Processes And Signaling	Intracellular trafficking-secretion-and vesicular transport	U	ENOG4110KMJ	Serpentine type 7TM GPCR chemoreceptor Srz	1	9.999e-05	0.00350854
C.elegans	Cellular Processes And Signaling	Intracellular trafficking-secretion-and vesicular transport	U	ENOG4110KR6	Serpentine type 7TM GPCR chemoreceptor Srw	1	9.999e-05	0.00350854
C.elegans	Cellular Processes And Signaling	Intracellular trafficking-secretion-and vesicular transport	U	ENOG4110KRH	Serpentine type 7TM GPCR chemoreceptor Sri	1	9.999e-05	0.00350854
C.elegans	Cellular Processes And Signaling	Intracellular trafficking-secretion-and vesicular transport	U	ENOG4110KS4	Serpentine type 7TM GPCR chemoreceptor Sri	1	9.999e-05	0.00350854
C.elegans	Cellular Processes And Signaling	Intracellular trafficking-secretion-and vesicular transport	U	ENOG4110KS7	Serpentine type 7TM GPCR chemoreceptor Sru	0.894427	0.00019998	0.00588079
C.elegans	Cellular Processes And Signaling	Intracellular trafficking-secretion-and vesicular transport	U	ENOG4110KSJ	Serpentine type 7TM GPCR chemoreceptor Srw	0.894427	0.00019998	0.00588079
C.elegans	Cellular Processes And Signaling	Intracellular trafficking-secretion-and vesicular transport	U	ENOG4110KSN	Serpentine type 7TM GPCR chemoreceptor Srt	1	9.999e-05	0.00350854
C.elegans	Cellular Processes And Signaling	Intracellular trafficking-secretion-and vesicular transport	U	ENOG4110KT1	Serpentine type 7TM GPCR chemoreceptor Srj	1	9.999e-05	0.00350854
C.elegans	Cellular Processes And Signaling	Intracellular trafficking-secretion-and vesicular transport	U	ENOG4110KTC	Serpentine type 7TM GPCR chemoreceptor Srb	0.894427	0.00019998	0.00588079
C.elegans	Cellular Processes And Signaling	Intracellular trafficking-secretion-and vesicular transport	U	ENOG4110KTE	Serpentine type 7TM GPCR chemoreceptor Srw	1	9.999e-05	0.00350854
C.elegans	Cellular Processes And Signaling	Intracellular trafficking-secretion-and vesicular transport	U	ENOG4110KUF	Serpentine type 7TM GPCR chemoreceptor Srt	1	9.999e-05	0.00350854
C.elegans	Cellular Processes And Signaling	Intracellular trafficking-secretion-and vesicular transport	U	ENOG4110KUI	Serpentine type 7TM GPCR chemoreceptor Sri	0.999913	9.999e-05	0.00350854
C.elegans	Cellular Processes And Signaling	Intracellular trafficking-secretion-and vesicular transport	U	ENOG4110KW5	Serpentine type 7TM GPCR chemoreceptor Sri	0.894427	9.999e-05	0.00350854
C.elegans	Cellular Processes And Signaling	Intracellular trafficking-secretion-and vesicular transport	U	ENOG4110KYA	Serpentine type 7TM GPCR chemoreceptor Sra	0.894427	0.00019998	0.00588079
C.elegans	Cellular Processes And Signaling	Intracellular trafficking-secretion-and vesicular transport	U	ENOG4110KYX	Serpentine type 7TM GPCR chemoreceptor Srj	1	9.999e-05	0.00350854
C.elegans	Cellular Processes And Signaling	Intracellular trafficking-secretion-and vesicular transport	U	ENOG4110KZ3	Serpentine type 7TM GPCR chemoreceptor Srd	0.894427	0.00019998	0.00588079
C.elegans	Cellular Processes And Signaling	Intracellular trafficking-secretion-and vesicular transport	U	ENOG4110M06	Serpentine type 7TM GPCR chemoreceptor Srb	0.894427	0.00019998	0.00588079
C.elegans	Cellular Processes And Signaling	Intracellular trafficking-secretion-and vesicular transport	U	ENOG4110M0D	Serpentine type 7TM GPCR chemoreceptor Srd	1	9.999e-05	0.00350854
C.elegans	Cellular Processes And Signaling	Intracellular trafficking-secretion-and vesicular transport	U	ENOG4110M0G	Serpentine type 7TM GPCR chemoreceptor Sra	1	9.999e-05	0.00350854
C.elegans	Cellular Processes And Signaling	Intracellular trafficking-secretion-and vesicular transport	U	ENOG4110M37	Serpentine type 7TM GPCR chemoreceptor Sri	1	9.999e-05	0.00350854
C.elegans	Cellular Processes And Signaling	Intracellular trafficking-secretion-and vesicular transport	U	ENOG4110M3W	Serpentine Receptor class W family member	1	9.999e-05	0.00350854
C.elegans	Cellular Processes And Signaling	Intracellular trafficking-secretion-and vesicular transport	U	ENOG4110M4C	Serpentine type 7TM GPCR chemoreceptor Srw	1	9.999e-05	0.00350854
C.elegans	Cellular Processes And Signaling	Intracellular trafficking-secretion-and vesicular transport	U	ENOG4110M4X	Serpentine type 7TM GPCR chemoreceptor Srv	1	9.999e-05	0.00350854
C.elegans	Cellular Processes And Signaling	Intracellular trafficking-secretion-and vesicular transport	U	ENOG4110M50	Serpentine type 7TM GPCR chemoreceptor Sru	1	9.999e-05	0.00350854
C.elegans	Cellular Processes And Signaling	Intracellular trafficking-secretion-and vesicular transport	U	ENOG4110M5B	Serpentine type 7TM GPCR chemoreceptor Srx	1	9.999e-05	0.00350854
C.elegans	Cellular Processes And Signaling	Intracellular trafficking-secretion-and vesicular transport	U	ENOG4110M5G	Serpentine type 7TM GPCR chemoreceptor Sri	0.894427	9.999e-05	0.00350854
C.elegans	Cellular Processes And Signaling	Intracellular trafficking-secretion-and vesicular transport	U	ENOG4110M5M	Serpentine type 7TM GPCR chemoreceptor Sri	0.894427	0.00019998	0.00588079
C.elegans	Cellular Processes And Signaling	Intracellular trafficking-secretion-and vesicular transport	U	ENOG4110M5Z	Serpentine type 7TM GPCR chemoreceptor Sri	0.894427	0.00019998	0.00588079
C.elegans	Cellular Processes And Signaling	Intracellular trafficking-secretion-and vesicular transport	U	ENOG4110M67	Serpentine type 7TM GPCR chemoreceptor Srj	1	9.999e-05	0.00350854
C.elegans	Cellular Processes And Signaling	Intracellular trafficking-secretion-and vesicular transport	U	ENOG4110M6Z	Serpentine type 7TM GPCR chemoreceptor Srj	1	9.999e-05	0.00350854
C.elegans	Cellular Processes And Signaling	Intracellular trafficking-secretion-and vesicular transport	U	ENOG4110M99	Serpentine type 7TM GPCR chemoreceptor Sri	1	9.999e-05	0.00350854
C.elegans	Cellular Processes And Signaling	Intracellular trafficking-secretion-and vesicular transport	U	ENOG4110MB9	Serpentine type 7TM GPCR chemoreceptor Srb	0.894427	0.00019998	0.00588079
C.elegans	Cellular Processes And Signaling	Intracellular trafficking-secretion-and vesicular transport	U	ENOG4110MBG	Serpentine type 7TM GPCR chemoreceptor Srj	1	9.999e-05	0.00350854
C.elegans	Cellular Processes And Signaling	Intracellular trafficking-secretion-and vesicular transport	U	ENOG4110MBM	Serpentine type 7TM GPCR chemoreceptor Srt	1	9.999e-05	0.00350854
C.elegans	Cellular Processes And Signaling	Intracellular trafficking-secretion-and vesicular transport	U	ENOG4110MBU	Serpentine type 7TM GPCR chemoreceptor Srj	1	9.999e-05	0.00350854
C.elegans	Cellular Processes And Signaling	Intracellular trafficking-secretion-and vesicular transport	U	ENOG4110MCB	Serpentine Receptor class U family member	1	9.999e-05	0.00350854
C.elegans	Cellular Processes And Signaling	Intracellular trafficking-secretion-and vesicular transport	U	ENOG4110MCT	Serpentine type 7TM GPCR chemoreceptor Sri	1	9.999e-05	0.00350854
C.elegans	Cellular Processes And Signaling	Intracellular trafficking-secretion-and vesicular transport	U	ENOG4110MDC	Serpentine type 7TM GPCR chemoreceptor Sri	1	9.999e-05	0.00350854
C.elegans	Cellular Processes And Signaling	Intracellular trafficking-secretion-and vesicular transport	U	ENOG4110MDS	Serpentine type 7TM GPCR chemoreceptor Srj	1	9.999e-05	0.00350854
C.elegans	Cellular Processes And Signaling	Intracellular trafficking-secretion-and vesicular transport	U	ENOG4110MI9	Serpentine type 7TM GPCR chemoreceptor Sri	1	9.999e-05	0.00350854
C.elegans	Cellular Processes And Signaling	Intracellular trafficking-secretion-and vesicular transport	U	ENOG4110MIE	Serpentine type 7TM GPCR chemoreceptor Sri	1	9.999e-05	0.00350854
C.elegans	Cellular Processes And Signaling	Intracellular trafficking-secretion-and vesicular transport	U	ENOG4110MIR	Serpentine type 7TM GPCR chemoreceptor Srx	1	9.999e-05	0.00350854
C.elegans	Cellular Processes And Signaling	Intracellular trafficking-secretion-and vesicular transport	U	ENOG4110MIZ	Serpentine type 7TM GPCR chemoreceptor Sra	0.894427	0.00019998	0.00588079
C.elegans	Cellular Processes And Signaling	Intracellular trafficking-secretion-and vesicular transport	U	ENOG4110S41	Serpentine type 7TM GPCR chemoreceptor Srh	1	9.999e-05	0.00350854
C.elegans	Cellular Processes And Signaling	Intracellular trafficking-secretion-and vesicular transport	U	ENOG41113TC	Serpentine type 7TM GPCR chemoreceptor Srx	0.894427	9.999e-05	0.00350854
C.elegans	Cellular Processes And Signaling	Intracellular trafficking-secretion-and vesicular transport	U	ENOG41114UY	Serpentine type 7TM GPCR chemoreceptor Srv	1	9.999e-05	0.00350854
C.elegans	Cellular Processes And Signaling	Intracellular trafficking-secretion-and vesicular transport	U	ENOG4111500	Serpentine type 7TM GPCR chemoreceptor Srt	1	9.999e-05	0.00350854
C.elegans	Cellular Processes And Signaling	Intracellular trafficking-secretion-and vesicular transport	U	ENOG41115BZ	Serpentine Receptor class H family member	0.99998	9.999e-05	0.00350854
C.elegans	Cellular Processes And Signaling	Intracellular trafficking-secretion-and vesicular transport	U	ENOG41118D3	Serpentine type 7TM GPCR chemoreceptor Srx	1	9.999e-05	0.00350854
C.elegans	Cellular Processes And Signaling	Intracellular trafficking-secretion-and vesicular transport	U	ENOG41118EE	Serpentine Receptor class T family member	1	9.999e-05	0.00350854
C.elegans	Cellular Processes And Signaling	Intracellular trafficking-secretion-and vesicular transport	U	ENOG41118FH	Serpentine type 7TM GPCR chemoreceptor Srw	1	9.999e-05	0.00350854
C.elegans	Cellular Processes And Signaling	Intracellular trafficking-secretion-and vesicular transport	U	ENOG4111CGS	Serpentine Receptor class X family member	1	9.999e-05	0.00350854
C.elegans	Cellular Processes And Signaling	Intracellular trafficking-secretion-and vesicular transport	U	ENOG4111D24	Serpentine type 7TM GPCR chemoreceptor Srw	0.894427	0.00019998	0.00588079
C.elegans	Cellular Processes And Signaling	Intracellular trafficking-secretion-and vesicular transport	U	ENOG4111DD8	Serpentine Receptor class R family member	1	9.999e-05	0.00350854
C.elegans	Cellular Processes And Signaling	Intracellular trafficking-secretion-and vesicular transport	U	ENOG4110I4J	Serpentine type 7TM GPCR chemoreceptor Srsx	0.894427	0.00019998	0.00588079
C.elegans	Cellular Processes And Signaling	Intracellular trafficking-secretion-and vesicular transport	U	ENOG4110I5E	7 transmembrane receptor rhodopsin family	1	9.999e-05	0.00350854
C.elegans	Cellular Processes And Signaling	Intracellular trafficking-secretion-and vesicular transport	U	ENOG4110IBC	7 transmembrane receptor rhodopsin family	1	9.999e-05	0.00350854
C.elegans	Cellular Processes And Signaling	Intracellular trafficking-secretion-and vesicular transport	U	ENOG4110IBK	Trypsin Inhibitor like cysteine rich domain	1	9.999e-05	0.00350854
C.elegans	Cellular Processes And Signaling	Intracellular trafficking-secretion-and vesicular transport	U	ENOG4110IQ4	7 transmembrane receptor rhodopsin family	1	9.999e-05	0.00350854
C.elegans	Cellular Processes And Signaling	Intracellular trafficking-secretion-and vesicular transport	U	ENOG4110IQ5	Serpentine type 7TM GPCR chemoreceptor Srbc	1	9.999e-05	0.00350854
C.elegans	Cellular Processes And Signaling	Intracellular trafficking-secretion-and vesicular transport	U	ENOG4110KSH	7 transmembrane receptor rhodopsin family	0.894427	0.00019998	0.00588079
C.elegans	Cellular Processes And Signaling	Intracellular trafficking-secretion-and vesicular transport	U	ENOG4110KU1	Serpentine type 7TM GPCR chemoreceptor Srsx	1	9.999e-05	0.00350854
C.elegans	Cellular Processes And Signaling	Intracellular trafficking-secretion-and vesicular transport	U	ENOG4110M7M	Serpentine type 7TM GPCR chemoreceptor Srsx	1	9.999e-05	0.00350854
C.elegans	Cellular Processes And Signaling	Intracellular trafficking-secretion-and vesicular transport	U	ENOG41116NZ	7 transmembrane receptor rhodopsin family	1	9.999e-05	0.00350854
C.elegans	Cellular Processes And Signaling	Intracellular trafficking-secretion-and vesicular transport	U	ENOG41117S6	Serpentine type 7TM GPCR chemoreceptor Srsx	0.894427	9.999e-05	0.00350854
C.elegans	Cellular Processes And Signaling	Intracellular trafficking-secretion-and vesicular transport	U	ENOG411188P	Serpentine Receptor class SX family member	1	9.999e-05	0.00350854
C.elegans	Cellular Processes And Signaling	Intracellular trafficking-secretion-and vesicular transport	U	ENOG4111AS9	7 transmembrane receptor rhodopsin family	1	9.999e-05	0.00350854
C.elegans	Cellular Processes And Signaling	Intracellular trafficking-secretion-and vesicular transport	U	ENOG4111D0I	7 transmembrane receptor rhodopsin family	1	9.999e-05	0.00350854
C.elegans	Cellular Processes And Signaling	Intracellular trafficking-secretion-and vesicular transport	U	ENOG4111E77	7 transmembrane receptor rhodopsin family	1	9.999e-05	0.00350854
C.elegans	Cellular Processes And Signaling	Intracellular trafficking-secretion-and vesicular transport	U	ENOG4111I0C	family with sequence similarity 109 member B	0.864822	0.00019998	0.00588079
C.elegans	Cellular Processes And Signaling	Intracellular trafficking-secretion-and vesicular transport	U	ENOG4110HYE	C elegans Sre G protein coupled chemoreceptor	1	9.999e-05	0.00350854
C.elegans	Cellular Processes And Signaling	Intracellular trafficking-secretion-and vesicular transport	U	ENOG4110I8T	C elegans Sre G protein coupled chemoreceptor	1	9.999e-05	0.00350854
C.elegans	Cellular Processes And Signaling	Intracellular trafficking-secretion-and vesicular transport	U	ENOG4110IAC	C elegans Sre G protein coupled chemoreceptor	1	9.999e-05	0.00350854
C.elegans	Cellular Processes And Signaling	Intracellular trafficking-secretion-and vesicular transport	U	ENOG4110IAI	C elegans Sre G protein coupled chemoreceptor	0.894427	0.00019998	0.00588079
C.elegans	Cellular Processes And Signaling	Intracellular trafficking-secretion-and vesicular transport	U	ENOG4110IF8	C elegans Sre G protein coupled chemoreceptor	1	9.999e-05	0.00350854
C.elegans	Cellular Processes And Signaling	Intracellular trafficking-secretion-and vesicular transport	U	ENOG4110IX3	C elegans Sre G protein coupled chemoreceptor	1	9.999e-05	0.00350854
C.elegans	Cellular Processes And Signaling	Intracellular trafficking-secretion-and vesicular transport	U	ENOG4110J1U	C elegans Sre G protein coupled chemoreceptor	1	9.999e-05	0.00350854
C.elegans	Cellular Processes And Signaling	Intracellular trafficking-secretion-and vesicular transport	U	ENOG4110J2Y	C elegans Sre G protein coupled chemoreceptor	0.894427	0.00019998	0.00588079
C.elegans	Cellular Processes And Signaling	Intracellular trafficking-secretion-and vesicular transport	U	ENOG4110J3E	C elegans Sre G protein coupled chemoreceptor	1	9.999e-05	0.00350854
C.elegans	Cellular Processes And Signaling	Intracellular trafficking-secretion-and vesicular transport	U	ENOG4110J90	C elegans Sre G protein coupled chemoreceptor	1	9.999e-05	0.00350854
C.elegans	Cellular Processes And Signaling	Intracellular trafficking-secretion-and vesicular transport	U	ENOG4110JER	C elegans Sre G protein coupled chemoreceptor	0.894427	0.00019998	0.00588079
C.elegans	Cellular Processes And Signaling	Intracellular trafficking-secretion-and vesicular transport	U	ENOG4110JMU	C elegans Sre G protein coupled chemoreceptor	1	9.999e-05	0.00350854
C.elegans	Cellular Processes And Signaling	Intracellular trafficking-secretion-and vesicular transport	U	ENOG4110JU5	C elegans Sre G protein coupled chemoreceptor	0.894427	9.999e-05	0.00350854
C.elegans	Cellular Processes And Signaling	Intracellular trafficking-secretion-and vesicular transport	U	ENOG4110JUD	C elegans Sre G protein coupled chemoreceptor	1	9.999e-05	0.00350854
C.elegans	Cellular Processes And Signaling	Intracellular trafficking-secretion-and vesicular transport	U	ENOG4110JVP	C elegans Sre G protein coupled chemoreceptor	1	9.999e-05	0.00350854
C.elegans	Cellular Processes And Signaling	Intracellular trafficking-secretion-and vesicular transport	U	ENOG4110JZA	C elegans Sre G protein coupled chemoreceptor	1	9.999e-05	0.00350854
C.elegans	Cellular Processes And Signaling	Intracellular trafficking-secretion-and vesicular transport	U	ENOG4110K0C	C elegans Sre G protein coupled chemoreceptor	1	9.999e-05	0.00350854
C.elegans	Cellular Processes And Signaling	Intracellular trafficking-secretion-and vesicular transport	U	ENOG4110KBM	C elegans Sre G protein coupled chemoreceptor	1	9.999e-05	0.00350854
C.elegans	Cellular Processes And Signaling	Intracellular trafficking-secretion-and vesicular transport	U	ENOG4110KDH	C elegans Sre G protein coupled chemoreceptor	1	9.999e-05	0.00350854
C.elegans	Cellular Processes And Signaling	Intracellular trafficking-secretion-and vesicular transport	U	ENOG4110KRI	C elegans Sre G protein coupled chemoreceptor	1	9.999e-05	0.00350854
C.elegans	Cellular Processes And Signaling	Intracellular trafficking-secretion-and vesicular transport	U	ENOG4110KRN	C elegans Sre G protein coupled chemoreceptor	0.894427	0.00019998	0.00588079
C.elegans	Cellular Processes And Signaling	Intracellular trafficking-secretion-and vesicular transport	U	ENOG4110M0K	C elegans Sre G protein coupled chemoreceptor	1	9.999e-05	0.00350854
C.elegans	Cellular Processes And Signaling	Intracellular trafficking-secretion-and vesicular transport	U	ENOG4110M7B	C elegans Sre G protein coupled chemoreceptor	1	9.999e-05	0.00350854
C.elegans	Cellular Processes And Signaling	Intracellular trafficking-secretion-and vesicular transport	U	ENOG41114TM	C elegans Sre G protein coupled chemoreceptor	0.894427	0.00019998	0.00588079
C.elegans	Cellular Processes And Signaling	Intracellular trafficking-secretion-and vesicular transport	U	ENOG4111CU3	C elegans Sre G protein coupled chemoreceptor	1	9.999e-05	0.00350854
C.elegans	Cellular Processes And Signaling	Intracellular trafficking-secretion-and vesicular transport	U	ENOG4110J2C	Caenorhabditis protein of unknown function DUF267	1	9.999e-05	0.00350854
C.elegans	Cellular Processes And Signaling	Intracellular trafficking-secretion-and vesicular transport	U	ENOG410XWAZ	Intraflagellar transport 74 homolog Chlamydomonas	0.765755	0.00089991	0.0208896
C.elegans	Cellular Processes And Signaling	Intracellular trafficking-secretion-and vesicular transport	U	ENOG4110HSJ	Nematode Specific Peptide family group A family member	1	9.999e-05	0.00350854
C.elegans	Cellular Processes And Signaling	Intracellular trafficking-secretion-and vesicular transport	U	ENOG4111F97	StAR related lipid transfer START domain containing 4	0.804405	0.00039996	0.0104062
C.elegans	Cellular Processes And Signaling	Intracellular trafficking-secretion-and vesicular transport	U	ENOG4110I2V	Neurotransmitter gated ion channel lig& binding domain	1	9.999e-05	0.00350854
C.elegans	Cellular Processes And Signaling	Intracellular trafficking-secretion-and vesicular transport	U	ENOG4110J0V	Serpentine type 7TM GPCR receptor class ab chemoreceptor	0.894427	0.00019998	0.00588079
C.elegans	Cellular Processes And Signaling	Intracellular trafficking-secretion-and vesicular transport	U	ENOG4110JN6	Serpentine type 7TM GPCR receptor class ab chemoreceptor	1	9.999e-05	0.00350854
C.elegans	Cellular Processes And Signaling	Intracellular trafficking-secretion-and vesicular transport	U	ENOG4110KSF	Serpentine type 7TM GPCR receptor class ab chemoreceptor	0.894427	0.00019998	0.00588079
C.elegans	Cellular Processes And Signaling	Intracellular trafficking-secretion-and vesicular transport	U	ENOG41114ZX	Neurotransmitter gated ion channel lig& binding domain	1	9.999e-05	0.00350854
C.elegans	Cellular Processes And Signaling	Intracellular trafficking-secretion-and vesicular transport	U	ENOG4110HVX	Caenorhabditis serpentine receptor like protein class xa	1	9.999e-05	0.00350854
C.elegans	Cellular Processes And Signaling	Intracellular trafficking-secretion-and vesicular transport	U	ENOG4110IKX	Caenorhabditis serpentine receptor like protein class xa	1	9.999e-05	0.00350854
C.elegans	Cellular Processes And Signaling	Intracellular trafficking-secretion-and vesicular transport	U	ENOG4110IMA	Caenorhabditis serpentine receptor like protein class xa	1	9.999e-05	0.00350854
C.elegans	Cellular Processes And Signaling	Intracellular trafficking-secretion-and vesicular transport	U	ENOG4110J7T	Caenorhabditis serpentine receptor like protein class xa	1	9.999e-05	0.00350854
C.elegans	Cellular Processes And Signaling	Intracellular trafficking-secretion-and vesicular transport	U	ENOG4110KBT	Serpentine Receptor class BC class B like family member	1	9.999e-05	0.00350854
C.elegans	Cellular Processes And Signaling	Intracellular trafficking-secretion-and vesicular transport	U	ENOG4110KDN	Serpentine Receptor class AB class A like family member	1	9.999e-05	0.00350854
C.elegans	Cellular Processes And Signaling	Intracellular trafficking-secretion-and vesicular transport	U	ENOG410XS44	extension of a leading process involved in cell motility in cerebral cortex radial glia guided migration	0.805879	0.00019998	0.00588079
C.elegans	Cellular Processes And Signaling	Intracellular trafficking-secretion-and vesicular transport	U	ENOG4111BUC	An odorant receptor which affects chemotaxis to the volatile odorant diacetyl Specifies AWA neuronal cell fate via the odr 7 pathway	1	9.999e-05	0.00350854
C.elegans	Cellular Processes And Signaling	Intracellular trafficking-secretion-and vesicular transport	U	ENOG4110HYR	A G protein coupled receptor required for olfactory imprinting a requisite in ordorant response such as benzaldehyde & isoamylalcohol	0.894427	0.00019998	0.00588079
C.elegans	Cellular Processes And Signaling	Intracellular trafficking-secretion-and vesicular transport	U	ENOG4110I0I	FMRFamides & FMRFamide like peptides are neuropeptides AQTFVRF amide inhibits the activity of dissected pharyngeal myogenic muscle system	0.894427	0.00019998	0.00588079
C.elegans	Cellular Processes And Signaling	Intracellular trafficking-secretion-and vesicular transport	U	COG5066	Central component in molecular interactions underlying sperm crawling Forms an extensive filament system that extends from sperm villipoda along the leading edge of the pseudopod	0.827048	0.00049995	0.0125703
C.elegans	Cellular Processes And Signaling	Intracellular trafficking-secretion-and vesicular transport	U	ENOG4110I0G	Central component in molecular interactions underlying sperm crawling Forms an extensive filament system that extends from sperm villipoda along the leading edge of the pseudopod	1	9.999e-05	0.00350854
C.elegans	Cellular Processes And Signaling	Intracellular trafficking-secretion-and vesicular transport	U	ENOG4110IZV	Central component in molecular interactions underlying sperm crawling Forms an extensive filament system that extends from sperm villipoda along the leading edge of the pseudopod	1	9.999e-05	0.00350854
C.elegans	Cellular Processes And Signaling	Intracellular trafficking-secretion-and vesicular transport	U	ENOG4110MGI	Central component in molecular interactions underlying sperm crawling Forms an extensive filament system that extends from sperm villipoda along the leading edge of the pseudopod	0.894427	0.00019998	0.00588079
C.elegans	Cellular Processes And Signaling	Intracellular trafficking-secretion-and vesicular transport	U	ENOG4111487	Central component in molecular interactions underlying sperm crawling Forms an extensive filament system that extends from sperm villipoda along the leading edge of the pseudopod	1	9.999e-05	0.00350854
C.elegans	Cellular Processes And Signaling	Intracellular trafficking-secretion-and vesicular transport	U	ENOG411161W	Central component in molecular interactions underlying sperm crawling Forms an extensive filament system that extends from sperm villipoda along the leading edge of the pseudopod	1	9.999e-05	0.00350854
C.elegans	Cellular Processes And Signaling	Intracellular trafficking-secretion-and vesicular transport	U	ENOG4111BTD	Central component in molecular interactions underlying sperm crawling Forms an extensive filament system that extends from sperm villipoda along the leading edge of the pseudopod	1	9.999e-05	0.00350854
C.elegans	Cellular Processes And Signaling	Intracellular trafficking-secretion-and vesicular transport	U	ENOG410ZFGP	Central component in molecular interactions underlying sperm crawling Forms an extensive filament system that extends from sperm villipoda along the leading edge of the pseudopod	1	9.999e-05	0.00350854
C.elegans	Cellular Processes And Signaling	Intracellular trafficking-secretion-and vesicular transport	U	ENOG41120B0	Required for the post translational delivery of tail anchored TA proteins to the endoplasmic reticulum	0.888535	0.00019998	0.00588079
C.elegans	Cellular Processes And Signaling	Intracellular trafficking-secretion-and vesicular transport	U	ENOG4111D2K	Accessory subunit of the mitochondrial membrane respiratory chain NADH dehydrogenase Complex I that is believed not to be involved in catalysis	0.894427	0.00019998	0.00588079
C.elegans	Cellular Processes And Signaling	Posttranslational modification-protein turnover-chaperones	O	ENOG4110HWQ		1	9.999e-05	0.00350854
C.elegans	Cellular Processes And Signaling	Posttranslational modification-protein turnover-chaperones	O	ENOG4110HXA		0.894427	0.00019998	0.00588079
C.elegans	Cellular Processes And Signaling	Posttranslational modification-protein turnover-chaperones	O	ENOG4110I6A		1	9.999e-05	0.00350854
C.elegans	Cellular Processes And Signaling	Posttranslational modification-protein turnover-chaperones	O	ENOG4110I8K		0.894427	9.999e-05	0.00350854
C.elegans	Cellular Processes And Signaling	Posttranslational modification-protein turnover-chaperones	O	ENOG4110I9I		1	9.999e-05	0.00350854
C.elegans	Cellular Processes And Signaling	Posttranslational modification-protein turnover-chaperones	O	ENOG4110IAE		1	9.999e-05	0.00350854
C.elegans	Cellular Processes And Signaling	Posttranslational modification-protein turnover-chaperones	O	ENOG4110IGZ		1	9.999e-05	0.00350854
C.elegans	Cellular Processes And Signaling	Posttranslational modification-protein turnover-chaperones	O	ENOG4110IJK		0.894427	0.00019998	0.00588079
C.elegans	Cellular Processes And Signaling	Posttranslational modification-protein turnover-chaperones	O	ENOG4110IMN		1	9.999e-05	0.00350854
C.elegans	Cellular Processes And Signaling	Posttranslational modification-protein turnover-chaperones	O	ENOG4110INC		1	9.999e-05	0.00350854
C.elegans	Cellular Processes And Signaling	Posttranslational modification-protein turnover-chaperones	O	ENOG4110IQZ		1	9.999e-05	0.00350854
C.elegans	Cellular Processes And Signaling	Posttranslational modification-protein turnover-chaperones	O	ENOG4110IUR		0.894427	0.00019998	0.00588079
C.elegans	Cellular Processes And Signaling	Posttranslational modification-protein turnover-chaperones	O	ENOG4110IVU		1	9.999e-05	0.00350854
C.elegans	Cellular Processes And Signaling	Posttranslational modification-protein turnover-chaperones	O	ENOG4110IVY		1	9.999e-05	0.00350854
C.elegans	Cellular Processes And Signaling	Posttranslational modification-protein turnover-chaperones	O	ENOG4110IXK		0.894427	0.00019998	0.00588079
C.elegans	Cellular Processes And Signaling	Posttranslational modification-protein turnover-chaperones	O	ENOG4110J0X		1	9.999e-05	0.00350854
C.elegans	Cellular Processes And Signaling	Posttranslational modification-protein turnover-chaperones	O	ENOG4110J1J		1	9.999e-05	0.00350854
C.elegans	Cellular Processes And Signaling	Posttranslational modification-protein turnover-chaperones	O	ENOG4110J24		1	9.999e-05	0.00350854
C.elegans	Cellular Processes And Signaling	Posttranslational modification-protein turnover-chaperones	O	ENOG4110J2F		0.894427	9.999e-05	0.00350854
C.elegans	Cellular Processes And Signaling	Posttranslational modification-protein turnover-chaperones	O	ENOG4110J7H		1	9.999e-05	0.00350854
C.elegans	Cellular Processes And Signaling	Posttranslational modification-protein turnover-chaperones	O	ENOG4110J9V		0.894427	0.00019998	0.00588079
C.elegans	Cellular Processes And Signaling	Posttranslational modification-protein turnover-chaperones	O	ENOG4110JB2		1	9.999e-05	0.00350854
C.elegans	Cellular Processes And Signaling	Posttranslational modification-protein turnover-chaperones	O	ENOG4110JEU		1	9.999e-05	0.00350854
C.elegans	Cellular Processes And Signaling	Posttranslational modification-protein turnover-chaperones	O	ENOG4110JFG		1	9.999e-05	0.00350854
C.elegans	Cellular Processes And Signaling	Posttranslational modification-protein turnover-chaperones	O	ENOG4110JG5		1	9.999e-05	0.00350854
C.elegans	Cellular Processes And Signaling	Posttranslational modification-protein turnover-chaperones	O	ENOG4110JHG		1	9.999e-05	0.00350854
C.elegans	Cellular Processes And Signaling	Posttranslational modification-protein turnover-chaperones	O	ENOG4110JMA		1	9.999e-05	0.00350854
C.elegans	Cellular Processes And Signaling	Posttranslational modification-protein turnover-chaperones	O	ENOG4110JZS		1	9.999e-05	0.00350854
C.elegans	Cellular Processes And Signaling	Posttranslational modification-protein turnover-chaperones	O	ENOG4110K02		0.894427	0.00019998	0.00588079
C.elegans	Cellular Processes And Signaling	Posttranslational modification-protein turnover-chaperones	O	ENOG4110K3U		0.894427	0.00019998	0.00588079
C.elegans	Cellular Processes And Signaling	Posttranslational modification-protein turnover-chaperones	O	ENOG4110K5N		1	9.999e-05	0.00350854
C.elegans	Cellular Processes And Signaling	Posttranslational modification-protein turnover-chaperones	O	ENOG4110KBR		1	9.999e-05	0.00350854
C.elegans	Cellular Processes And Signaling	Posttranslational modification-protein turnover-chaperones	O	ENOG4110KBY		1	9.999e-05	0.00350854
C.elegans	Cellular Processes And Signaling	Posttranslational modification-protein turnover-chaperones	O	ENOG4110KED		1	9.999e-05	0.00350854
C.elegans	Cellular Processes And Signaling	Posttranslational modification-protein turnover-chaperones	O	ENOG4110KK7		1	9.999e-05	0.00350854
C.elegans	Cellular Processes And Signaling	Posttranslational modification-protein turnover-chaperones	O	ENOG4110KKV		1	9.999e-05	0.00350854
C.elegans	Cellular Processes And Signaling	Posttranslational modification-protein turnover-chaperones	O	ENOG4110M11		1	9.999e-05	0.00350854
C.elegans	Cellular Processes And Signaling	Posttranslational modification-protein turnover-chaperones	O	ENOG4110MER		1	9.999e-05	0.00350854
C.elegans	Cellular Processes And Signaling	Posttranslational modification-protein turnover-chaperones	O	ENOG4110MII		1	9.999e-05	0.00350854
C.elegans	Cellular Processes And Signaling	Posttranslational modification-protein turnover-chaperones	O	ENOG411177F		1	9.999e-05	0.00350854
C.elegans	Cellular Processes And Signaling	Posttranslational modification-protein turnover-chaperones	O	ENOG41118TX		1	9.999e-05	0.00350854
C.elegans	Cellular Processes And Signaling	Posttranslational modification-protein turnover-chaperones	O	ENOG4111AR4		0.894427	0.00019998	0.00588079
C.elegans	Cellular Processes And Signaling	Posttranslational modification-protein turnover-chaperones	O	ENOG4111B6X		0.894427	0.00019998	0.00588079
C.elegans	Cellular Processes And Signaling	Posttranslational modification-protein turnover-chaperones	O	ENOG4111CDG		1	9.999e-05	0.00350854
C.elegans	Cellular Processes And Signaling	Posttranslational modification-protein turnover-chaperones	O	ENOG4110JK4	CW	1	9.999e-05	0.00350854
C.elegans	Cellular Processes And Signaling	Posttranslational modification-protein turnover-chaperones	O	ENOG4110KRJ	C2	1	9.999e-05	0.00350854
C.elegans	Cellular Processes And Signaling	Posttranslational modification-protein turnover-chaperones	O	ENOG4111E26	IG	1	9.999e-05	0.00350854
C.elegans	Cellular Processes And Signaling	Posttranslational modification-protein turnover-chaperones	O	ENOG4110I5R	SPK	1	9.999e-05	0.00350854
C.elegans	Cellular Processes And Signaling	Posttranslational modification-protein turnover-chaperones	O	ENOG4110M6Q	UBA	0.894427	9.999e-05	0.00350854
C.elegans	Cellular Processes And Signaling	Posttranslational modification-protein turnover-chaperones	O	ENOG410XT8C	STI1	0.887383	0.00029997	0.00823454
C.elegans	Cellular Processes And Signaling	Posttranslational modification-protein turnover-chaperones	O	ENOG41118UY	RING	1	9.999e-05	0.00350854
C.elegans	Cellular Processes And Signaling	Posttranslational modification-protein turnover-chaperones	O	ENOG4110JU1	CLECT	1	9.999e-05	0.00350854
C.elegans	Cellular Processes And Signaling	Posttranslational modification-protein turnover-chaperones	O	ENOG4111DXC	Tryp SPc	1	9.999e-05	0.00350854
C.elegans	Cellular Processes And Signaling	Posttranslational modification-protein turnover-chaperones	O	ENOG4110I7U	oogenesis	0.996837	9.999e-05	0.00350854
C.elegans	Cellular Processes And Signaling	Posttranslational modification-protein turnover-chaperones	O	ENOG4110M4W	CX module	1	9.999e-05	0.00350854
C.elegans	Cellular Processes And Signaling	Posttranslational modification-protein turnover-chaperones	O	ENOG4111FN8	Chaperone	0.776567	0.00059994	0.014732
C.elegans	Cellular Processes And Signaling	Posttranslational modification-protein turnover-chaperones	O	ENOG4111JH1	Chaperone	0.74434	0.00239976	0.0492265
C.elegans	Cellular Processes And Signaling	Posttranslational modification-protein turnover-chaperones	O	ENOG4110JH5	locomotion	1	9.999e-05	0.00350854
C.elegans	Cellular Processes And Signaling	Posttranslational modification-protein turnover-chaperones	O	ENOG4110MHJ	FTH domain	1	9.999e-05	0.00350854
C.elegans	Cellular Processes And Signaling	Posttranslational modification-protein turnover-chaperones	O	ENOG410XNRK	DnaJ domain	0.988919	9.999e-05	0.00350854
C.elegans	Cellular Processes And Signaling	Posttranslational modification-protein turnover-chaperones	O	ENOG410YH34	Col cuticle N	1	9.999e-05	0.00350854
C.elegans	Cellular Processes And Signaling	Posttranslational modification-protein turnover-chaperones	O	ENOG410YJFZ	Col cuticle N	1	9.999e-05	0.00350854
C.elegans	Cellular Processes And Signaling	Posttranslational modification-protein turnover-chaperones	O	ENOG4111MF5	F box protein	0.949811	9.999e-05	0.00350854
C.elegans	Cellular Processes And Signaling	Posttranslational modification-protein turnover-chaperones	O	ENOG4110KT4	Leishmanolysin	1	9.999e-05	0.00350854
C.elegans	Cellular Processes And Signaling	Posttranslational modification-protein turnover-chaperones	O	ENOG4111J61	RING 9 protein	0.893066	0.00019998	0.00588079
C.elegans	Cellular Processes And Signaling	Posttranslational modification-protein turnover-chaperones	O	ENOG410Z9YK	metallothionein	0.728226	0.00159984	0.0347232
C.elegans	Cellular Processes And Signaling	Posttranslational modification-protein turnover-chaperones	O	ENOG4110IFT	Lipase class 2	0.894427	9.999e-05	0.00350854
C.elegans	Cellular Processes And Signaling	Posttranslational modification-protein turnover-chaperones	O	ENOG4110K78	GDNF GAS1 domain	0.894427	0.00019998	0.00588079
C.elegans	Cellular Processes And Signaling	Posttranslational modification-protein turnover-chaperones	O	ENOG4110M7F	Lipase class 3	1	9.999e-05	0.00350854
C.elegans	Cellular Processes And Signaling	Posttranslational modification-protein turnover-chaperones	O	ENOG4110HWN	Ground like domain	0.894427	0.00019998	0.00588079
C.elegans	Cellular Processes And Signaling	Posttranslational modification-protein turnover-chaperones	O	ENOG410XQ87	glutamate secretion	0.722217	0.0009999	0.0229142
C.elegans	Cellular Processes And Signaling	Posttranslational modification-protein turnover-chaperones	O	ENOG410ZN6B	Lectin C type domain	1	9.999e-05	0.00350854
C.elegans	Cellular Processes And Signaling	Posttranslational modification-protein turnover-chaperones	O	ENOG410ZNDM	Lectin C type domain	1	9.999e-05	0.00350854
C.elegans	Cellular Processes And Signaling	Posttranslational modification-protein turnover-chaperones	O	ENOG410ZU7W	Lectin C type domain	1	9.999e-05	0.00350854
C.elegans	Cellular Processes And Signaling	Posttranslational modification-protein turnover-chaperones	O	ENOG411016E	Lectin C type domain	1	9.999e-05	0.00350854
C.elegans	Cellular Processes And Signaling	Posttranslational modification-protein turnover-chaperones	O	ENOG4110IHB	Peptidase family M13	1	9.999e-05	0.00350854
C.elegans	Cellular Processes And Signaling	Posttranslational modification-protein turnover-chaperones	O	ENOG4110IKR	Lectin C type domain	1	9.999e-05	0.00350854
C.elegans	Cellular Processes And Signaling	Posttranslational modification-protein turnover-chaperones	O	ENOG4110INJ	Peptidase family M13	1	9.999e-05	0.00350854
C.elegans	Cellular Processes And Signaling	Posttranslational modification-protein turnover-chaperones	O	ENOG4110KK6	Spc97 Spc98 family	1	9.999e-05	0.00350854
C.elegans	Cellular Processes And Signaling	Posttranslational modification-protein turnover-chaperones	O	ENOG4111DBG	carbohydrate binding	1	9.999e-05	0.00350854
C.elegans	Cellular Processes And Signaling	Posttranslational modification-protein turnover-chaperones	O	ENOG410XNYW	OTU domain containing	0.691515	0.00049995	0.0125703
C.elegans	Cellular Processes And Signaling	Posttranslational modification-protein turnover-chaperones	O	COG1067	atp dependent protease	0.613905	0.00219978	0.0456462
C.elegans	Cellular Processes And Signaling	Posttranslational modification-protein turnover-chaperones	O	COG5131	tRNA thio modification	0.78496	0.00089991	0.0208896
C.elegans	Cellular Processes And Signaling	Posttranslational modification-protein turnover-chaperones	O	ENOG411139J	RPAP1 like N terminal	1	9.999e-05	0.00350854
C.elegans	Cellular Processes And Signaling	Posttranslational modification-protein turnover-chaperones	O	ENOG4110IEC	RSD 2 N terminal domain	1	9.999e-05	0.00350854
C.elegans	Cellular Processes And Signaling	Posttranslational modification-protein turnover-chaperones	O	ENOG411187E	protein kinase activity	1	9.999e-05	0.00350854
C.elegans	Cellular Processes And Signaling	Posttranslational modification-protein turnover-chaperones	O	ENOG410Y4B3	Collagen type IX alpha 1	0.991633	9.999e-05	0.00350854
C.elegans	Cellular Processes And Signaling	Posttranslational modification-protein turnover-chaperones	O	ENOG4111VAU	glutathione Stransferase	0.872473	0.00029997	0.00823454
C.elegans	Cellular Processes And Signaling	Posttranslational modification-protein turnover-chaperones	O	ENOG4111Y4Q	glutathione Stransferase	1	9.999e-05	0.00350854
C.elegans	Cellular Processes And Signaling	Posttranslational modification-protein turnover-chaperones	O	ENOG4110IRT	Dynein light chain type 1	0.894427	9.999e-05	0.00350854
C.elegans	Cellular Processes And Signaling	Posttranslational modification-protein turnover-chaperones	O	ENOG4110KCB	Transthyretin like family	1	9.999e-05	0.00350854
C.elegans	Cellular Processes And Signaling	Posttranslational modification-protein turnover-chaperones	O	ENOG4110KTK	Transthyretin like family	1	9.999e-05	0.00350854
C.elegans	Cellular Processes And Signaling	Posttranslational modification-protein turnover-chaperones	O	ENOG4111A90	7tm Chemosensory receptor	1	9.999e-05	0.00350854
C.elegans	Cellular Processes And Signaling	Posttranslational modification-protein turnover-chaperones	O	ENOG41103QR	Collagen type VI alpha 3	0.980615	9.999e-05	0.00350854
C.elegans	Cellular Processes And Signaling	Posttranslational modification-protein turnover-chaperones	O	ENOG4111WD0	Hsc56 co chaperone of HscC	0.863559	9.999e-05	0.00350854
C.elegans	Cellular Processes And Signaling	Posttranslational modification-protein turnover-chaperones	O	ENOG410YH9X	tripartite motif containing	0.980037	0.00019998	0.00588079
C.elegans	Cellular Processes And Signaling	Posttranslational modification-protein turnover-chaperones	O	ENOG410Z1XK	collagen type VII alpha 1	0.716106	0.00189981	0.0404893
C.elegans	Cellular Processes And Signaling	Posttranslational modification-protein turnover-chaperones	O	ENOG41112YJ	Immunoglobulin I set domain	1	9.999e-05	0.00350854
C.elegans	Cellular Processes And Signaling	Posttranslational modification-protein turnover-chaperones	O	ENOG411172N	Mediator complex subunit 28	1	9.999e-05	0.00350854
C.elegans	Cellular Processes And Signaling	Posttranslational modification-protein turnover-chaperones	O	COG3590	endothelin converting enzyme	0.664162	0.00039996	0.0104062
C.elegans	Cellular Processes And Signaling	Posttranslational modification-protein turnover-chaperones	O	ENOG4110KZF	Protein tyrosine phosphatase	1	9.999e-05	0.00350854
C.elegans	Cellular Processes And Signaling	Posttranslational modification-protein turnover-chaperones	O	COG1025	metalloendopeptidase activity	0.602923	0.00019998	0.00588079
C.elegans	Cellular Processes And Signaling	Posttranslational modification-protein turnover-chaperones	O	ENOG4110HZH	Saposin like type B region 1	0.894427	0.00019998	0.00588079
C.elegans	Cellular Processes And Signaling	Posttranslational modification-protein turnover-chaperones	O	ENOG4110IBQ	protein dimerization activity	1	9.999e-05	0.00350854
C.elegans	Cellular Processes And Signaling	Posttranslational modification-protein turnover-chaperones	O	ENOG4110IC4	F box C protein family member	1	9.999e-05	0.00350854
C.elegans	Cellular Processes And Signaling	Posttranslational modification-protein turnover-chaperones	O	ENOG4110J3S	F box B protein family member	1	9.999e-05	0.00350854
C.elegans	Cellular Processes And Signaling	Posttranslational modification-protein turnover-chaperones	O	ENOG410XQ2I	Chloride intracellular channel	1	9.999e-05	0.00350854
C.elegans	Cellular Processes And Signaling	Posttranslational modification-protein turnover-chaperones	O	ENOG410Z0AN	Ubiquitin conjugating enzyme E2	0.886268	0.00019998	0.00588079
C.elegans	Cellular Processes And Signaling	Posttranslational modification-protein turnover-chaperones	O	ENOG4110IF4	determination of adult lifespan	1	9.999e-05	0.00350854
C.elegans	Cellular Processes And Signaling	Posttranslational modification-protein turnover-chaperones	O	ENOG410ZAYW	FMRFamide related peptide family	1	9.999e-05	0.00350854
C.elegans	Cellular Processes And Signaling	Posttranslational modification-protein turnover-chaperones	O	ENOG4110I1Y	Ubiquitin 2 like Rad60 SUMO like	1	9.999e-05	0.00350854
C.elegans	Cellular Processes And Signaling	Posttranslational modification-protein turnover-chaperones	O	ENOG4110IND	FMRFamide related peptide family	1	9.999e-05	0.00350854
C.elegans	Cellular Processes And Signaling	Posttranslational modification-protein turnover-chaperones	O	ENOG4110J2M	MSP Major sperm protein domain	0.894427	0.00019998	0.00588079
C.elegans	Cellular Processes And Signaling	Posttranslational modification-protein turnover-chaperones	O	ENOG4111474	FMRFamide related peptide family	0.894427	0.00019998	0.00588079
C.elegans	Cellular Processes And Signaling	Posttranslational modification-protein turnover-chaperones	O	ENOG4110IUY	positive regulation of growth rate	1	9.999e-05	0.00350854
C.elegans	Cellular Processes And Signaling	Posttranslational modification-protein turnover-chaperones	O	ENOG4110KZZ	Domain of unknown function DUF19	1	9.999e-05	0.00350854
C.elegans	Cellular Processes And Signaling	Posttranslational modification-protein turnover-chaperones	O	ENOG4110HUG	Chitin binding Peritrophin A domain	1	9.999e-05	0.00350854
C.elegans	Cellular Processes And Signaling	Posttranslational modification-protein turnover-chaperones	O	ENOG4110IHV	Domain of unknown function DUF3557	1	9.999e-05	0.00350854
C.elegans	Cellular Processes And Signaling	Posttranslational modification-protein turnover-chaperones	O	ENOG4110IID	Domain of unknown function DUF3557	1	9.999e-05	0.00350854
C.elegans	Cellular Processes And Signaling	Posttranslational modification-protein turnover-chaperones	O	ENOG4110M7S	Domain of unknown function DUF3557	1	9.999e-05	0.00350854
C.elegans	Cellular Processes And Signaling	Posttranslational modification-protein turnover-chaperones	O	ENOG4110MFS	Domain of unknown function DUF3557	1	9.999e-05	0.00350854
C.elegans	Cellular Processes And Signaling	Posttranslational modification-protein turnover-chaperones	O	ENOG410Y7GF	protein tyrosine phosphatase activity	1	9.999e-05	0.00350854
C.elegans	Cellular Processes And Signaling	Posttranslational modification-protein turnover-chaperones	O	ENOG4110HY3	Zinc finger C3HC4 type RING finger	1	9.999e-05	0.00350854
C.elegans	Cellular Processes And Signaling	Posttranslational modification-protein turnover-chaperones	O	ENOG4110JBC	Programmed cell death activator EGL 1	0.894427	9.999e-05	0.00350854
C.elegans	Cellular Processes And Signaling	Posttranslational modification-protein turnover-chaperones	O	ENOG4110JP7	Nucleotide diphospho sugar transferase	1	9.999e-05	0.00350854
C.elegans	Cellular Processes And Signaling	Posttranslational modification-protein turnover-chaperones	O	ENOG410XP6I	cylindromatosis turban tumor syndrome	0.819055	0.00049995	0.0125703
C.elegans	Cellular Processes And Signaling	Posttranslational modification-protein turnover-chaperones	O	ENOG410XQNP	serine peptidase inhibitor Kunitz type	0.718904	0.00029997	0.00823454
C.elegans	Cellular Processes And Signaling	Posttranslational modification-protein turnover-chaperones	O	ENOG410ZNNK	Collagen triple helix repeat 20 copies	0.894427	0.00019998	0.00588079
C.elegans	Cellular Processes And Signaling	Posttranslational modification-protein turnover-chaperones	O	ENOG410ZRRZ	Collagen triple helix repeat 20 copies	0.844714	0.00019998	0.00588079
C.elegans	Cellular Processes And Signaling	Posttranslational modification-protein turnover-chaperones	O	ENOG4110JVB	Serpentine type 7TM GPCR chemoreceptor Srw	0.894427	0.00019998	0.00588079
C.elegans	Cellular Processes And Signaling	Posttranslational modification-protein turnover-chaperones	O	ENOG4110K8P	Nematode insulin related peptide beta type	0.894427	0.00019998	0.00588079
C.elegans	Cellular Processes And Signaling	Posttranslational modification-protein turnover-chaperones	O	ENOG4111KU1	peptidoglycan binding domain containing 2	1	9.999e-05	0.00350854
C.elegans	Cellular Processes And Signaling	Posttranslational modification-protein turnover-chaperones	O	COG3058	Necessary for formate dehydrogenase activity	0.707051	0.00169983	0.0365924
C.elegans	Cellular Processes And Signaling	Posttranslational modification-protein turnover-chaperones	O	ENOG410Y99I	family with sequence similarity 65 member C	0.894427	0.00019998	0.00588079
C.elegans	Cellular Processes And Signaling	Posttranslational modification-protein turnover-chaperones	O	ENOG4111Q6N	Glutathione S transferase N terminal domain	1	9.999e-05	0.00350854
C.elegans	Cellular Processes And Signaling	Posttranslational modification-protein turnover-chaperones	O	COG5201	ubiquitin dependent protein catabolic process	0.716871	0.00019998	0.00588079
C.elegans	Cellular Processes And Signaling	Posttranslational modification-protein turnover-chaperones	O	ENOG410Y8M9	Reprolysin M12B family zinc metalloprotease	0.970673	9.999e-05	0.00350854
C.elegans	Cellular Processes And Signaling	Posttranslational modification-protein turnover-chaperones	O	ENOG410YE05	positive regulation of cell substrate adhesion	0.894427	0.00019998	0.00588079
C.elegans	Cellular Processes And Signaling	Posttranslational modification-protein turnover-chaperones	O	ENOG4111BPU	galactoside 2 alpha L fucosyltransferase activity	1	9.999e-05	0.00350854
C.elegans	Cellular Processes And Signaling	Posttranslational modification-protein turnover-chaperones	O	ENOG4111CCK	galactoside 2 alpha L fucosyltransferase activity	1	9.999e-05	0.00350854
C.elegans	Cellular Processes And Signaling	Posttranslational modification-protein turnover-chaperones	O	ENOG4110MH2	embryo development ending in birth or egg hatching	1	9.999e-05	0.00350854
C.elegans	Cellular Processes And Signaling	Posttranslational modification-protein turnover-chaperones	O	ENOG4111WH7	Transmembrane & ubiquitin like domain containing	0.779305	0.00059994	0.014732
C.elegans	Cellular Processes And Signaling	Posttranslational modification-protein turnover-chaperones	O	ENOG410XP7J	Proteasome Prosome macropain activator subunit 4	0.912861	0.00019998	0.00588079
C.elegans	Cellular Processes And Signaling	Posttranslational modification-protein turnover-chaperones	O	ENOG410XQYZ	potassium channel tetramerisation domain containing	0.993178	9.999e-05	0.00350854
C.elegans	Cellular Processes And Signaling	Posttranslational modification-protein turnover-chaperones	O	ENOG4110IMF	cell cycle switching mitotic to meiotic cell cycle	1	9.999e-05	0.00350854
C.elegans	Cellular Processes And Signaling	Posttranslational modification-protein turnover-chaperones	O	ENOG411161A	molting cycle collagen & cuticulin based cuticle	0.894427	9.999e-05	0.00350854
C.elegans	Cellular Processes And Signaling	Posttranslational modification-protein turnover-chaperones	O	ENOG410XQC1	splA ryanodine receptor domain & SOCS box containing	0.834257	0.00019998	0.00588079
C.elegans	Cellular Processes And Signaling	Posttranslational modification-protein turnover-chaperones	O	ENOG410YE3Q	complement component 3d Epstein Barr virus receptor 2	0.965963	9.999e-05	0.00350854
C.elegans	Cellular Processes And Signaling	Posttranslational modification-protein turnover-chaperones	O	ENOG4111CZW	Nematode fatty acid retinoid binding protein Gp FAR 1	1	9.999e-05	0.00350854
C.elegans	Cellular Processes And Signaling	Posttranslational modification-protein turnover-chaperones	O	ENOG4111X7E	Thioredoxin domain containing 12 Endoplasmic reticulum	0.766049	0.00069993	0.0167771
C.elegans	Cellular Processes And Signaling	Posttranslational modification-protein turnover-chaperones	O	ENOG410XRHS	Protein L isoaspartate D aspartate O methyltransferase PCMT	0.88182	0.00019998	0.00588079
C.elegans	Cellular Processes And Signaling	Posttranslational modification-protein turnover-chaperones	O	ENOG4111HG3	fucosyltransferase 1 galactoside 2 alpha L fucosyltransferase H blood group	0.978099	9.999e-05	0.00350854
C.elegans	Cellular Processes And Signaling	Posttranslational modification-protein turnover-chaperones	O	ENOG410XQA3	Intercellular signal essential for a variety of patterning events during development	0.730889	0.0009999	0.0229142
C.elegans	Cellular Processes And Signaling	Posttranslational modification-protein turnover-chaperones	O	ENOG4110I21	Central component in molecular interactions underlying sperm crawling Forms an extensive filament system that extends from sperm villipoda along the leading edge of the pseudopod	1	9.999e-05	0.00350854
C.elegans	Cellular Processes And Signaling	Posttranslational modification-protein turnover-chaperones	O	ENOG4110IU2	Central component in molecular interactions underlying sperm crawling Forms an extensive filament system that extends from sperm villipoda along the leading edge of the pseudopod	1	9.999e-05	0.00350854
C.elegans	Cellular Processes And Signaling	Posttranslational modification-protein turnover-chaperones	O	ENOG4110JV6	Central component in molecular interactions underlying sperm crawling Forms an extensive filament system that extends from sperm villipoda along the leading edge of the pseudopod	0.894427	9.999e-05	0.00350854
C.elegans	Cellular Processes And Signaling	Posttranslational modification-protein turnover-chaperones	O	ENOG41116ZA	Central component in molecular interactions underlying sperm crawling Forms an extensive filament system that extends from sperm villipoda along the leading edge of the pseudopod	1	9.999e-05	0.00350854
C.elegans	Cellular Processes And Signaling	Posttranslational modification-protein turnover-chaperones	O	ENOG41119ES	Central component in molecular interactions underlying sperm crawling Forms an extensive filament system that extends from sperm villipoda along the leading edge of the pseudopod	0.894427	0.00019998	0.00588079
[truncated: 4,561 more rows]

## Sheet: Table.S12
Host	Function	Gene ID	COG Category	IndVal.g	P	adj. P (BY)
A.aerophoba	histone acetyltransferase		B,K	0.894427	0.00019998	0.0105441
A.aerophoba	MER-reductase	MER	C	1	9.999e-05	0.00707596
A.aerophoba	YAFB-reductase	YAFB	C	0.894427	9.999e-05	0.00707596
A.aerophoba	YOAE-reductase	YOAE	C	0.894427	0.00019998	0.0105441
A.aerophoba	FDXA-ferredoxin	FDXA	C	0.692603	0.00019998	0.0105441
A.aerophoba	FDXG-ferredoxin	FDXG	C	0.894427	0.00019998	0.0105441
A.aerophoba	luciferase like		C	0.985298	9.999e-05	0.00707596
A.aerophoba	na h antiporter		C	0.719087	0.00019998	0.0105441
A.aerophoba	oxidase subunit		C	0.894427	0.00019998	0.0105441
A.aerophoba	luciferase family		C	0.793616	0.00059994	0.0236892
A.aerophoba	ACOC-dehydrogenase	ACOC	C	0.98613	9.999e-05	0.00707596
A.aerophoba	COXM-dehydrogenase	COXM	C	0.766584	0.00059994	0.0236892
A.aerophoba	LIMB-monooxygenase	LIMB	C	0.894427	0.00019998	0.0105441
A.aerophoba	LUXA-monooxygenase	LUXA	C	0.894427	0.00019998	0.0105441
A.aerophoba	MAUA-dehydrogenase	MAUA	C	0.815405	0.00019998	0.0105441
A.aerophoba	SUCB-dehydrogenase	SUCB	C	0.752407	0.00139986	0.0481027
A.aerophoba	YGET-dehydrogenase	YGET	C	0.94307	9.999e-05	0.00707596
A.aerophoba	aldo keto reductase		C	0.585124	0.00119988	0.0421922
A.aerophoba	LLDD1-dehydrogenase	LLDD1	C	0.874065	0.00039996	0.0172184
A.aerophoba	NUOG-oxidoreductase	NUOG	C	0.99289	9.999e-05	0.00707596
A.aerophoba	alcohol dehydrogenase		C	0.656591	0.00019998	0.0105441
A.aerophoba	MT3621-oxidoreductase	MT3621	C	1	9.999e-05	0.00707596
A.aerophoba	tryptophan halogenase		C	0.796296	0.00079992	0.029951
A.aerophoba	aldehyde dehydrogenase		C	0.873694	9.999e-05	0.00707596
A.aerophoba	IFCA-flavocytochrome c	IFCA	C	0.750022	0.00049995	0.0205153
A.aerophoba	MAQU 1272-cytochrome c	MAQU_1272	C	0.844024	0.00019998	0.0105441
A.aerophoba	pyruvate dehydrogenase		C	0.839527	0.00029997	0.0143147
A.aerophoba	reductive dehalogenase		C	0.894427	0.00019998	0.0105441
A.aerophoba	xanthine dehydrogenase		C	0.839088	9.999e-05	0.00707596
A.aerophoba	acetamidase formamidase		C	0.914737	9.999e-05	0.00707596
A.aerophoba	FDH-aldo keto reductase	FDH	C	0.823586	0.00039996	0.0172184
A.aerophoba	HOXF-nadh dehydrogenase	HOXF	C	0.894427	9.999e-05	0.00707596
A.aerophoba	OCAR 5617-dehydrogenase	OCAR_5617	C	0.875772	0.00019998	0.0105441
A.aerophoba	COXP-oxidase subunit iii	COXP	C	1	9.999e-05	0.00707596
A.aerophoba	CTAE-oxidase subunit iii	CTAE	C	0.917798	9.999e-05	0.00707596
A.aerophoba	HMOA-iron sulfur binding	HMOA	C	0.894427	0.00019998	0.0105441
A.aerophoba	PTA-drtgg domain protein	PTA	C	0.894427	0.00019998	0.0105441
A.aerophoba	YQKF-aldo keto reductase	YQKF	C	0.793587	0.00089991	0.0330502
A.aerophoba	5 nucleotidase 2 3 cyclic		C	0.894427	9.999e-05	0.00707596
A.aerophoba	atp synthase f0 subunit c		C	0.821994	0.00029997	0.0143147
A.aerophoba	YDJsnare associated golgi	YDJX	C	0.978571	9.999e-05	0.00707596
A.aerophoba	coa transferase family iii		C	0.841656	0.00049995	0.0205153
A.aerophoba	MOP-xanthine dehydrogenase	MOP	C	0.774978	0.00089991	0.0330502
A.aerophoba	COXL-xanthine dehydrogenase	COXL	C	0.874443	9.999e-05	0.00707596
A.aerophoba	CUTL-xanthine dehydrogenase	CUTL	C	1	9.999e-05	0.00707596
A.aerophoba	HBAC-xanthine dehydrogenase	HBAC	C	0.951654	9.999e-05	0.00707596
A.aerophoba	inherit from cog ferredoxin		C	0.894427	0.00019998	0.0105441
A.aerophoba	YEAU-tartrate dehydrogenase	YEAU	C	0.894427	0.00019998	0.0105441
A.aerophoba	FMDA-acetamidase formamidase	FMDA	C	0.894427	0.00019998	0.0105441
A.aerophoba	GLPC-dehydrogenase subunit c	GLPC	C	0.887752	0.00019998	0.0105441
A.aerophoba	2fe 2s binding domain protein		C	0.960713	9.999e-05	0.00707596
A.aerophoba	luciferase like monooxygenase		C	0.788206	9.999e-05	0.00707596
A.aerophoba	SDHB1-succinate dehydrogenase	SDHB1	C	1	9.999e-05	0.00707596
A.aerophoba	malate l lactate dehydrogenase		C	0.741697	0.00109989	0.0391804
A.aerophoba	BFMBC-dihydrolipoyl dehydrogenase	BFMBC	C	0.894427	0.00019998	0.0105441
A.aerophoba	KORA-oxidoreductase alpha subunit	KORA	C	0.775622	0.00019998	0.0105441
A.aerophoba	NDHG-nadh dehydrogenase subunit j	NDHG	C	1	9.999e-05	0.00707596
A.aerophoba	TTRA-molybdopterin oxidoreductase	TTRA	C	0.751929	0.00059994	0.0236892
A.aerophoba	aldehyde ferredoxin oxidoreductase		C	0.848721	0.00019998	0.0105441
A.aerophoba	GLTA-citrate synthase i	GLTA	C	0.894427	0.00019998	0.0105441
A.aerophoba	MMSA-aldehyde dehydrogenase family	MMSA	C	0.738482	0.00049995	0.0205153
A.aerophoba	QOR-nad p h quinone oxidoreductase	QOR	C	0.894427	9.999e-05	0.00707596
A.aerophoba	ALLD-malate l lactate dehydrogenase	ALLD	C	0.922018	9.999e-05	0.00707596
A.aerophoba	AOXB-arsenite oxidase large subunit	AOXB	C	0.887491	9.999e-05	0.00707596
A.aerophoba	COXN-cytochrome c oxidase subunit i	COXN	C	0.67747	0.00129987	0.0452086
A.aerophoba	COXS- 2fe 2s binding domain protein	COXS	C	0.844049	9.999e-05	0.00707596
A.aerophoba	DLGD-malate l lactate dehydrogenase	DLGD	C	0.736034	0.00119988	0.0421922
A.aerophoba	DPKA-malate l lactate dehydrogenase	DPKA	C	0.884747	9.999e-05	0.00707596
A.aerophoba	HCRC- 2fe 2s binding domain protein	HCRC	C	0.981594	9.999e-05	0.00707596
A.aerophoba	iron sulfur cluster binding protein		C	0.71093	0.00049995	0.0205153
A.aerophoba	OCAR 6675-radical sam domain protein	OCAR_6675	C	0.894427	9.999e-05	0.00707596
A.aerophoba	GYAR-glyoxylate reductase	GYAR	C	0.913454	9.999e-05	0.00707596
A.aerophoba	ACYP-k01512 acylphosphatase	ACYP	C	0.894791	9.999e-05	0.00707596
A.aerophoba	AGPS-fad linked oxidase domain protein	AGPS	C	1	9.999e-05	0.00707596
A.aerophoba	GLCE-fad linked oxidase domain protein	GLCE	C	0.694919	0.00069993	0.0268477
A.aerophoba	CAIB-formyl coa transferase	CAIB	C	0.996511	9.999e-05	0.00707596
A.aerophoba	GLCD-d lactate dehydrogenase cytochrome	GLCD	C	0.816667	0.00039996	0.0172184
A.aerophoba	2fe 2s binding domain containing protein		C	1	9.999e-05	0.00707596
A.aerophoba	2fe 2s binding domain containing protein		C	0.831105	0.00019998	0.0105441
A.aerophoba	FDHA-formate dehydrogenase alpha subunit	FDHA	C	1	9.999e-05	0.00707596
A.aerophoba	YKGF-iron sulfur cluster binding protein	YKGF	C	0.856598	0.00029997	0.0143147
A.aerophoba	cytochrome bd ubiquinol oxidase subunit ii		C	1	9.999e-05	0.00707596
A.aerophoba	GLCF-glycolate oxidase iron sulfur subunit	GLCF	C	0.682595	0.00089991	0.0330502
A.aerophoba	NDHI-4fe 4s ferredoxin iron sulfur binding	NDHI	C	0.894427	9.999e-05	0.00707596
A.aerophoba	isoquinoline 1 oxidoreductase alpha subunit		C	0.786829	0.00089991	0.0330502
A.aerophoba	membrane bound dehydrogenase domain protein		C	0.975549	9.999e-05	0.00707596
A.aerophoba	APRA-adenylylsulfate reductase subunit alpha	APRA	C	1	9.999e-05	0.00707596
A.aerophoba	inherit from nog rieske 2fe 2s domain protein		C	1	9.999e-05	0.00707596
A.aerophoba	IORA-indolepyruvate ferredoxin oxidoreductase	IORA	C	0.642288	0.00089991	0.0330502
A.aerophoba	co dehydrogenase flavoprotein c terminal domain		C	0.800206	0.00049995	0.0205153
A.aerophoba	GUTB-alcohol dehydrogenase groes domain protein	GUTB	C	1	9.999e-05	0.00707596
A.aerophoba	MTR-pyridine nucleotide disulfide oxidoreductase	MTR	C	0.759033	0.00019998	0.0105441
A.aerophoba	NIFU-suf system fes assembly protein nifu family	NIFU	C	0.693135	0.00119988	0.0421922
A.aerophoba	pyruvate dehydrogenase e1 component subunit beta		C	0.968744	9.999e-05	0.00707596
A.aerophoba	GLPQ2-glycerophosphoryl diester phosphodiesterase	GLPQ2	C	1	9.999e-05	0.00707596
A.aerophoba	MERA-pyridine nucleotide disulfide oxidoreductase	MERA	C	1	9.999e-05	0.00707596
A.aerophoba	YDIJ-fad linked oxidase domain containing protein	YDIJ	C	1	9.999e-05	0.00707596
A.aerophoba	SDHA1-succinate dehydrogenase flavoprotein subunit	SDHA1	C	1	9.999e-05	0.00707596
A.aerophoba	pbs lyase heat domain protein repeat containing protein		C	0.92207	9.999e-05	0.00707596
A.aerophoba	STERM 0028-pyruvate dehydrogenase e1 component subunit beta	STERM_0028	C	0.982643	9.999e-05	0.00707596
A.aerophoba	KORB-pyruvate ferredoxin flavodoxin oxidoreductase beta subunit	KORB	C	1	9.999e-05	0.00707596
A.aerophoba	NUOL-proton translocating nadh quinone oxidoreductase subunit l	NUOL	C	0.997114	9.999e-05	0.00707596
A.aerophoba	KORB-thiamine pyrophosphate enzyme c terminal tpp binding domain	KORB	C	0.991718	9.999e-05	0.00707596
A.aerophoba	PORA-pyruvate flavodoxin ferredoxin oxidoreductase domain protein	PORA	C	1	9.999e-05	0.00707596
A.aerophoba	this is one of two reaction center proteins of photosystem ii		C	0.864866	0.00019998	0.0105441
A.aerophoba	ACEF-catalytic domain of components of various dehydrogenase complexes	ACEF	C	0.894427	0.00019998	0.0105441
A.aerophoba	aldehyde oxidase & xanthine dehydrogenase molybdopterin binding protein		C	0.894427	0.00019998	0.0105441
A.aerophoba	FBIB-catalyzes gtp dependent successive addition of gamma linked l glutamates	FBIB	C	0.894427	0.00019998	0.0105441
A.aerophoba	BFMBB-2 oxoglutarate dehydrogenase e2 component dihydrolipoamide succinyltransferase	BFMBB	C	0.814664	0.00029997	0.0143147
A.aerophoba	coenzyme f420 dependent n5 n10 methylene tetrahydromethanopterin reductase like protein		C	0.894427	0.00019998	0.0105441
A.aerophoba	HPPA-pump that utilizes energy of pyrophosphate hydrolysis as driving force for	HPPA	C	0.635143	0.00039996	0.0172184
A.aerophoba	YEDY-the exact function is not known can catalyze reduction of a variety of substrates	YEDY	C	0.660764	0.00059994	0.0236892
A.aerophoba	QCRB-component of ubiquinol cytochrome c reductase complex complex iii or cytochrome b c1	QCRB	C	1	9.999e-05	0.00707596
A.aerophoba	iron sulfur binding protein subunit of an oxidoreductase like aldehyde oxidase or xanthine dehydrogenase		C	0.806561	0.00019998	0.0105441
A.aerophoba	NIRA-component of sulfite reductase complex that catalyzes 6 electron reduction of sulfite to sulfide	NIRA	C	0.953738	9.999e-05	0.00707596
A.aerophoba	NDHE-ndh 1 shuttles electrons from nadh via fmn & iron sulfur fe s centers to quinones in respiratory chain	NDHE	C	0.894427	0.00019998	0.0105441
A.aerophoba	NDHH-ndh 1 shuttles electrons from nadh via fmn & iron sulfur fe s centers to quinones in respiratory chain	NDHH	C	0.894427	0.00019998	0.0105441
A.aerophoba	NDHJ-ndh 1 shuttles electrons from nadh via fmn & iron sulfur fe s centers to quinones in respiratory chain	NDHJ	C	0.840268	9.999e-05	0.00707596
A.aerophoba	component of ubiquinol cytochrome c reductase complex complex iii or cytochrome b c1 complex respiratory chain		C	0.862142	0.00019998	0.0105441
A.aerophoba	NUOD2-ndh 1 shuttles electrons from nadh via fmn & iron sulfur fe s centers to quinones in respiratory chain	NUOD2	C	0.74092	0.00039996	0.0172184
A.aerophoba	NUOI2-ndh 1 shuttles electrons from nadh via fmn & iron sulfur fe s centers to quinones in respiratory chain	NUOI2	C	0.894427	0.00019998	0.0105441
A.aerophoba	NAPA-catalytic subunit of periplasmic nitrate reductase nap only expressed at high levels during aerobic growth	NAPA	C	0.956336	9.999e-05	0.00707596
A.aerophoba	NARB-catalytic subunit of periplasmic nitrate reductase nap only expressed at high levels during aerobic growth	NARB	C	0.842043	9.999e-05	0.00707596
A.aerophoba	NDHL-electron donor via fmn & iron sulfur fe s centers to quinones in respiratory & or photosynthetic chain	NDHL	C	0.894427	0.00019998	0.0105441
A.aerophoba	component of cytochrome b6 f complex which mediates electron transfer between photosystem ii psii & photosystem i psi		C	1	9.999e-05	0.00707596
A.aerophoba	RDC-amidohydrolase 2	RDC	D	0.988294	9.999e-05	0.00707596
A.aerophoba	FTSW-cell division protein ftsw	FTSW	D	0.70911	0.00029997	0.0143147
A.aerophoba	cobyrinic acid a c diamide synthase		D	0.913028	9.999e-05	0.00707596
A.aerophoba	MIPZ-chromosome partitioning protein	MIPZ	D	0.783144	0.00059994	0.0236892
A.aerophoba	PLAV 1203-cobyrinic acid a c diamide synthase	PLAV_1203	D	0.96622	9.999e-05	0.00707596
A.aerophoba	inherit from cog divisome component that associates with complex late in its assembly after z ring		D	0.811555	0.00019998	0.0105441
A.aerophoba	aldolase		E	0.745143	9.999e-05	0.00707596
A.aerophoba	racemase		E	0.863745	0.00019998	0.0105441
A.aerophoba	agmatinase		E	0.989952	9.999e-05	0.00707596
A.aerophoba	X		E	0.894427	0.00019998	0.0105441
A.aerophoba	beta subunit		E	0.894427	0.00019998	0.0105441
A.aerophoba	amidohydrolase		E	0.667391	0.00019998	0.0105441
A.aerophoba	amino acid abc		E	0.9845	9.999e-05	0.00707596
A.aerophoba	cyclase family		E	0.751712	9.999e-05	0.00707596
A.aerophoba	TRPF-isomerase	TRPF	E	0.888746	0.00019998	0.0105441
A.aerophoba	2 3 aminomutase		E	0.894427	0.00019998	0.0105441
A.aerophoba	GLTCP-peptidase	GLTCP	E	0.883378	0.00019998	0.0105441
A.aerophoba	HDC-decarboxylase	HDC	E	0.894427	0.00019998	0.0105441
A.aerophoba	LAO-amine oxidase	LAO	E	0.857064	0.00039996	0.0172184
A.aerophoba	TDH-dehydrogenase	TDH	E	0.94091	9.999e-05	0.00707596
A.aerophoba	GATD-dehydrogenase	GATD	E	0.874679	9.999e-05	0.00707596
A.aerophoba	glutamate synthase		E	0.686185	0.00139986	0.0481027
A.aerophoba	PDXB-dehydrogenase	PDXB	E	0.894427	0.00019998	0.0105441
A.aerophoba	threonine synthase		E	0.998322	9.999e-05	0.00707596
A.aerophoba	YCJQ-dehydrogenase	YCJQ	E	0.795511	9.999e-05	0.00707596
A.aerophoba	YDJJ-dehydrogenase	YDJJ	E	0.770195	0.00139986	0.0481027
A.aerophoba	asparagine synthase		E	0.816982	9.999e-05	0.00707596
A.aerophoba	LIVK-amino acid abc	LIVK	E	0.890199	9.999e-05	0.00707596
A.aerophoba	PEPP-aminopeptidase	PEPP	E	0.70696	0.00029997	0.0143147
A.aerophoba	SERA2-dehydrogenase	SERA2	E	0.774423	0.00069993	0.0268477
A.aerophoba	YCJS-oxidoreductase	YCJS	E	0.732026	0.00079992	0.029951
A.aerophoba	AAPJ-abc transporter	AAPJ	E	0.870788	9.999e-05	0.00707596
A.aerophoba	d amino acid oxidase		E	0.894427	0.00019998	0.0105441
A.aerophoba	LIVF-abc transporter	LIVF	E	0.625022	9.999e-05	0.00707596
A.aerophoba	l threonine aldolase		E	0.88954	9.999e-05	0.00707596
A.aerophoba	SPT-aminotransferase	SPT	E	0.838895	0.00019998	0.0105441
A.aerophoba	THIO-glycine oxidase	THIO	E	0.98619	9.999e-05	0.00707596
A.aerophoba	acetolactate synthase		E	1	9.999e-05	0.00707596
A.aerophoba	DHSS-aminotransferase	DHSS	E	0.921469	9.999e-05	0.00707596
A.aerophoba	EHUD- abc transporter	EHUD	E	0.888161	9.999e-05	0.00707596
A.aerophoba	LIVF2-abc transporter	LIVF2	E	0.901448	9.999e-05	0.00707596
A.aerophoba	PUCG-aminotransferase	PUCG	E	0.740521	0.00089991	0.0330502
A.aerophoba	SGAA-aminotransferase	SGAA	E	0.815285	0.00059994	0.0236892
A.aerophoba	AROH-chorismate mutase	AROH	E	0.981463	9.999e-05	0.00707596
A.aerophoba	SOXA-sarcosine oxidase	SOXA	E	0.894427	9.999e-05	0.00707596
A.aerophoba	YPWA-carboxy peptidase	YPWA	E	0.751885	0.00039996	0.0172184
A.aerophoba	GATM-amidinotransferase	GATM	E	0.952848	9.999e-05	0.00707596
A.aerophoba	YPO3839-upf0261 protein	YPO3839	E	0.85895	0.00019998	0.0105441
A.aerophoba	CREATINASE-peptidase m24	CREATINASE	E	0.894427	0.00019998	0.0105441
A.aerophoba	d cysteine desulfhydrase		E	0.96759	9.999e-05	0.00707596
A.aerophoba	DAPA2-dihydrodipicolinate	DAPA2	E	0.959317	9.999e-05	0.00707596
A.aerophoba	SCLAV 5650-oxidoreductase	SCLAV_5650	E	0.760937	0.00029997	0.0143147
A.aerophoba	substrate binding protein		E	0.894427	0.00019998	0.0105441
A.aerophoba	TRPE-synthase component i	TRPE	E	0.674645	0.00039996	0.0172184
A.aerophoba	PUTA-proline dehydrogenase	PUTA	E	0.847771	0.00019998	0.0105441
A.aerophoba	IOLD-thiamine pyrophosphate	IOLD	E	0.789972	9.999e-05	0.00707596
A.aerophoba	ANT 21350-dna binding protein	ANT_21350	E	0.955291	9.999e-05	0.00707596
A.aerophoba	GGT-gamma glutamyltransferase	GGT	E	0.82834	0.00049995	0.0205153
A.aerophoba	ILVG-oxalyl coa decarboxylase	ILVG	E	0.891244	0.00019998	0.0105441
A.aerophoba	OCAR 7462-methionine synthase	OCAR_7462	E	0.900209	9.999e-05	0.00707596
A.aerophoba	thiamine pyrophosphate enzyme		E	0.999263	9.999e-05	0.00707596
A.aerophoba	5 oxoprolinase atp hydrolyzing		E	0.962442	9.999e-05	0.00707596
A.aerophoba	sodium solute symporter family		E	0.84761	9.999e-05	0.00707596
A.aerophoba	alanine racemase domain protein		E	0.864224	9.999e-05	0.00707596
A.aerophoba	BGTB-amino acid abc transporter	BGTB	E	1	9.999e-05	0.00707596
A.aerophoba	DAGA-amino acid carrier protein	DAGA	E	0.876641	0.00039996	0.0172184
A.aerophoba	hydantoin utilization protein a		E	0.774719	0.00029997	0.0143147
A.aerophoba	peptidase m19 renal dipeptidase		E	0.986371	9.999e-05	0.00707596
A.aerophoba	GGT-gamma glutamyltranspeptidase	GGT	E	0.994074	9.999e-05	0.00707596
A.aerophoba	GLNA-glutamine synthetase type i	GLNA	E	0.977782	9.999e-05	0.00707596
A.aerophoba	LYSC-aspartate kinase	LYSC	E	0.734061	0.00109989	0.0391804
A.aerophoba	peptidase m14 carboxypeptidase a		E	0.795492	0.00029997	0.0143147
A.aerophoba	SOXB-fad dependent oxidoreductase	SOXB	E	0.894427	0.00019998	0.0105441
A.aerophoba	alcohol dehydrogenase zinc binding		E	0.894427	9.999e-05	0.00707596
A.aerophoba	GLNT-glutamine synthetase type iii	GLNT	E	0.985331	9.999e-05	0.00707596
A.aerophoba	SARDH-fad dependent oxidoreductase	SARDH	E	0.797926	0.00039996	0.0172184
A.aerophoba	acetolactate synthase large subunit		E	0.894427	0.00019998	0.0105441
A.aerophoba	DPPA-peptidase m55 d aminopeptidase	DPPA	E	0.941795	9.999e-05	0.00707596
A.aerophoba	HYUA-5 oxoprolinase atp hydrolyzing	HYUA	E	0.976822	9.999e-05	0.00707596
A.aerophoba	SERA-phosphoglycerate dehydrogenase	SERA	E	0.801515	0.00039996	0.0172184
A.aerophoba	OPLAH-5 oxoprolinase atp hydrolyzing	OPLAH	E	0.803719	0.00019998	0.0105441
A.aerophoba	YFDZ-aminotransferase class i & ii	YFDZ	E	0.894427	9.999e-05	0.00707596
A.aerophoba	extracellular ligand binding receptor		E	0.81902	9.999e-05	0.00707596
A.aerophoba	HISN-histidinol phosphate phosphatase	HISN	E	0.84553	0.00019998	0.0105441
A.aerophoba	peptidase s10 serine carboxypeptidase		E	0.98443	9.999e-05	0.00707596
A.aerophoba	PROW-abc transporter permease protein	PROW	E	0.879895	9.999e-05	0.00707596
A.aerophoba	SOXB-2-sarcosine oxidase beta subunit	SOXB.2	E	0.894427	0.00019998	0.0105441
A.aerophoba	GLYA 3-serine hydroxymethyltransferase	GLYA_3	E	0.889944	0.00019998	0.0105441
A.aerophoba	BL02069-alanine racemase domain protein	BL02069	E	0.943665	9.999e-05	0.00707596
A.aerophoba	LIVF-abc transporter atp binding protein	LIVF	E	0.858897	0.00069993	0.0268477
A.aerophoba	LIVH-amino acid abc transporter permease	LIVH	E	0.93335	9.999e-05	0.00707596
A.aerophoba	NATA-abc transporter atp binding protein	NATA	E	0.87435	9.999e-05	0.00707596
A.aerophoba	CYSM-pyridoxal phosphate dependent enzyme	CYSM	E	0.894427	0.00019998	0.0105441
A.aerophoba	OPPA-extracellular solute binding protein	OPPA	E	0.894427	9.999e-05	0.00707596
A.aerophoba	sodium proline symporter proline permease		E	1	9.999e-05	0.00707596
A.aerophoba	TRPC-indole 3 glycerol phosphate synthase	TRPC	E	0.583188	0.00029997	0.0143147
A.aerophoba	alcohol dehydrogenase groes domain protein		E	0.912223	9.999e-05	0.00707596
A.aerophoba	LIVJ-extracellular ligand binding receptor	LIVJ	E	0.746931	9.999e-05	0.00707596
A.aerophoba	SSGB-had superfamily subfamily ib hydrolase	SSGB	E	0.879285	9.999e-05	0.00707596
A.aerophoba	GGT1-gamma glutamyltranspeptidase	GGT1	E	0.802671	0.00039996	0.0172184
A.aerophoba	HISC-imidazole acetol phosphate transaminase	HISC	E	0.580239	9.999e-05	0.00707596
A.aerophoba	thiamine pyrophosphate enzyme central domain		E	0.878863	0.00019998	0.0105441
A.aerophoba	extracellular solute binding protein family 5		E	0.729101	0.00029997	0.0143147
A.aerophoba	selenocysteine synthase seryl trnaser selenium		E	0.886008	0.00019998	0.0105441
A.aerophoba	had superfamily subfamily ib hydrolase tigr01490		E	1	9.999e-05	0.00707596
A.aerophoba	ARGC-n acetyl glutamate semialdehyde dehydrogenase	ARGC	E	0.894427	0.00019998	0.0105441
A.aerophoba	SAPA-extracellular solute binding protein family 5	SAPA	E	0.894427	0.00019998	0.0105441
A.aerophoba	DAP2-peptidase s9 prolyl oligopeptidase active site	DAP2	E	0.770487	0.00049995	0.0205153
A.aerophoba	pyridoxal 5 phosphate dependent protein beta subunit		E	0.783192	0.00029997	0.0143147
A.aerophoba	SELD-synthesizes selenophosphate from selenide & atp	SELD	E	0.67392	9.999e-05	0.00707596
A.aerophoba	LIVM-branched chain amino acid abc transporter permease	LIVM	E	0.934961	9.999e-05	0.00707596
A.aerophoba	CADI-glyoxalase bleomycin resistance protein dioxygenase	CADI	E	0.878942	0.00019998	0.0105441
A.aerophoba	glycine betaine proline abc transporter permease protein		E	0.780993	0.00079992	0.029951
A.aerophoba	APPF-oligopeptide dipeptide abc transporter atpase subunit	APPF	E	0.828686	0.00049995	0.0205153
A.aerophoba	branched chain amino acid abc transporter permease protein		E	0.775218	0.0009999	0.0361677
A.aerophoba	OPPF-oligopeptide dipeptide abc transporter atpase subunit	OPPF	E	0.85778	9.999e-05	0.00707596
A.aerophoba	branched chain amino acid abc transporter atp binding protein		E	0.894427	0.00019998	0.0105441
A.aerophoba	peptidase s9 prolyl oligopeptidase active site domain protein		E	0.796804	0.00049995	0.0205153
A.aerophoba	OPUAB-glycine betaine proline abc transporter permease protein	OPUAB	E	0.894427	0.00019998	0.0105441
A.aerophoba	LIVM-branched chain amino acid abc transporter permease protein	LIVM	E	0.677045	0.00069993	0.0268477
A.aerophoba	CETA-glucose methanol choline gmc oxidoreductase nad binding site	CETA	E	0.894427	0.00019998	0.0105441
A.aerophoba	LEUA2-2 isopropylmalate synthase homocitrate synthase family protein	LEUA2	E	0.863692	9.999e-05	0.00707596
A.aerophoba	HISA-phosphoribosylformimino 5 aminoimidazole carboxamide ribotide isomerase	HISA	E	0.54845	0.00019998	0.0105441
A.aerophoba	glycine betaine proline abc transporter periplasmic substrate binding protein		E	0.980176	9.999e-05	0.00707596
A.aerophoba	OCAR 7356-acetylornithine deacetylase or succinyl diaminopimelate desuccinylase	OCAR_7356	E	0.731209	0.00019998	0.0105441
A.aerophoba	HISF-igps catalyzes conversion of prfar & glutamine to igp aicar & glutamate	HISF	E	0.57415	0.00029997	0.0143147
A.aerophoba	ICD-catalyzes oxidation of 3 carboxy 2 hydroxy 4 methylpentanoate 3 isopropylmalate	ICD	E	0.817606	0.00019998	0.0105441
A.aerophoba	catalyzes covalent attachment of prokaryotic ubiquitin like protein modifier pup		E	0.894427	0.00019998	0.0105441
A.aerophoba	PAFA-catalyzes covalent attachment of prokaryotic ubiquitin like protein modifier	PAFA	E	1	9.999e-05	0.00707596
A.aerophoba	APPA-peptide opine nickel uptake family abc transporter periplasmic substrate binding protein	APPA	E	0.961232	9.999e-05	0.00707596
A.aerophoba	HISG-catalyzes condensation of atp & 5 phosphoribose 1 diphosphate to form n 5 phosphoribosyl atp pr	HISG	E	0.56668	0.00089991	0.0330502
A.aerophoba	SCLAV 5270-can catalyze oxidation of choline to betaine aldehyde & betaine aldehyde to glycine betaine	SCLAV_5270	E	0.894427	0.00019998	0.0105441
A.aerophoba	LEUC-catalyzes isomerization between 2 isopropylmalate & 3 isopropylmalate via formation of 2 isopropylmaleate	LEUC	E	0.622689	9.999e-05	0.00707596
A.aerophoba	catalyzes oxidation of 3 carboxy 2 hydroxy 4 methylpentanoate 3 isopropylmalate to 3 carboxy 4 methyl 2 oxopentanoate		E	1	9.999e-05	0.00707596
A.aerophoba	THRC-catalyzes gamma elimination of phosphate from l phosphohomoserine & beta addition of water to produce l threonine	THRC	E	0.898125	9.999e-05	0.00707596
A.aerophoba	THRC1-catalyzes gamma elimination of phosphate from l phosphohomoserine & beta addition of water to produce l threonine	THRC1	E	1	9.999e-05	0.00707596
A.aerophoba	SLL0355-smr family transporter	SLL0355	E,G	0.894427	0.00019998	0.0105441
A.aerophoba	YAGF-dehydratase yjhg yagf family	YAGF	E,G	0.894427	0.00019998	0.0105441
A.aerophoba	BMUL 1415-small multidrug resistance	BMUL_1415	E,G	0.838137	0.00029997	0.0143147
A.aerophoba	thiamine pyrophosphate		E,H	0.956236	9.999e-05	0.00707596
A.aerophoba	d isomer specific 2 hydroxyacid dehydrogenase		E,H	0.759982	0.00019998	0.0105441
A.aerophoba	transport system		E,P	0.885885	9.999e-05	0.00707596
A.aerophoba	DPPD- abc transporter	DPPD	E,P	0.661346	0.00029997	0.0143147
A.aerophoba	AMIC-abc transporter permease	AMIC	E,P	0.800385	0.00039996	0.0172184
A.aerophoba	CP 0151-abc transporter permease	CP_0151	E,P	0.875899	9.999e-05	0.00707596
A.aerophoba	DMPA-peptidase s58 dmpa	DMPA	E,Q	0.833507	9.999e-05	0.00707596
A.aerophoba	ham1 family		F	0.738354	0.00029997	0.0143147
A.aerophoba	NRDJ-reductase	NRDJ	F	0.770172	9.999e-05	0.00707596
A.aerophoba	GUAB3-dehydrogenase	GUAB3	F	0.793686	0.00019998	0.0105441
A.aerophoba	ADK-adenylate kinase	ADK	F	0.894427	9.999e-05	0.00707596
A.aerophoba	nucleoside hydrolase		F	0.951298	9.999e-05	0.00707596
A.aerophoba	CODACH2-cytosine deaminase	CODACH2	F	0.888465	0.00019998	0.0105441
A.aerophoba	BMUL 0080-adenylate cyclase	BMUL_0080	F	0.996744	9.999e-05	0.00707596
A.aerophoba	GUAA2-glutamine amido transferase	GUAA2	F	0.765676	0.00119988	0.0421922
A.aerophoba	HBAD-molybdopterin dehydrogenase fad binding	HBAD	F	0.987406	9.999e-05	0.00707596
A.aerophoba	PURM-phosphoribosylaminoimidazole synthetase	PURM	F	0.53357	0.00049995	0.0205153
A.aerophoba	inosine uridine preferring nucleoside hydrolase		F	0.853806	9.999e-05	0.00707596
A.aerophoba	PURL-phosphoribosylformylglycinamidine synthase ii	PURL	F	0.746754	0.00039996	0.0172184
A.aerophoba	PURS-phosphoribosylformylglycinamidine synthase purs	PURS	F	0.821428	0.00029997	0.0143147
A.aerophoba	CPN 0746-thymidylate synthase complementing protein thyx	CPN_0746	F	1	9.999e-05	0.00707596
A.aerophoba	phosphorylation of dtmp to form dtdp in both de novo & salvage pathways of dttp synthesis		F	0.894427	0.00019998	0.0105441
A.aerophoba	provides precursors necessary for dna synthesis catalyzes biosynthesis of deoxyribonucleotides from corresponding ribonucleotides		F	0.88634	0.00019998	0.0105441
A.aerophoba	BMUL 4889-chad domain containing protein	BMUL_4889	F,P	0.894427	0.00019998	0.0105441
A.aerophoba	deacetylase		G	0.965652	9.999e-05	0.00707596
A.aerophoba	dctm subunit		G	0.982052	9.999e-05	0.00707596
A.aerophoba	citrate lyase		G	0.836846	0.00019998	0.0105441
A.aerophoba	HPCH-aldolase	HPCH	G	0.943988	9.999e-05	0.00707596
A.aerophoba	LACD-aldolase	LACD	G	0.737224	0.00039996	0.0172184
A.aerophoba	SBNG-aldolase	SBNG	G	0.907433	9.999e-05	0.00707596
A.aerophoba	RHAI-isomerase	RHAI	G	0.736909	0.00079992	0.029951
A.aerophoba	xylulose kinase		G	1	9.999e-05	0.00707596
A.aerophoba	NANA-	NANA	G	0.869965	9.999e-05	0.00707596
A.aerophoba	protein tim barrel		G	0.824803	9.999e-05	0.00707596
A.aerophoba	trap dicarboxylate		G	0.831944	9.999e-05	0.00707596
A.aerophoba	DHDH-oxidoreductase	DHDH	G	0.748243	0.00019998	0.0105441
A.aerophoba	IOLTB-abc transporter	IOLTB	G	1	9.999e-05	0.00707596
A.aerophoba	LACG-permease protein	LACG	G	1	9.999e-05	0.00707596
A.aerophoba	trehalose utilisation		G	0.95599	9.999e-05	0.00707596
A.aerophoba	methylisocitrate lyase		G	0.80723	0.00019998	0.0105441
A.aerophoba	smp 30 gluconolaconase		G	0.873104	0.00019998	0.0105441
A.aerophoba	IOLC-pfkb domain protein	IOLC	G	0.801676	0.00019998	0.0105441
A.aerophoba	XYLB-carbohydrate kinase	XYLB	G	0.847679	0.00039996	0.0172184
A.aerophoba	YDJH-pfkb domain protein	YDJH	G	0.698506	0.00049995	0.0205153
A.aerophoba	inositol mono phosphatase		G	0.720601	0.00079992	0.029951
A.aerophoba	l sorbosone dehydrogenase		G	0.928076	9.999e-05	0.00707596
A.aerophoba	myo inosose 2 dehydratase		G	0.894427	9.999e-05	0.00707596
A.aerophoba	mip family channel protein		G	0.891148	9.999e-05	0.00707596
A.aerophoba	BA 2466-badf badg bcra bcrd	BA_2466	G	0.884579	0.00019998	0.0105441
A.aerophoba	UXAB-mannitol dehydrogenase	UXAB	G	0.894427	0.00019998	0.0105441
A.aerophoba	GLPF-major intrinsic protein	GLPF	G	0.874067	9.999e-05	0.00707596
A.aerophoba	gluconolactonase		G	0.951154	9.999e-05	0.00707596
A.aerophoba	UXUACH-mannonate dehydratase	UXUACH	G	0.992256	9.999e-05	0.00707596
A.aerophoba	inositol monophosphatase family		G	0.909513	9.999e-05	0.00707596
A.aerophoba	GNL-gluconolactonase	GNL	G	0.933219	9.999e-05	0.00707596
A.aerophoba	histidinol phosphate phosphatase		G	0.894427	0.00019998	0.0105441
A.aerophoba	xylose isomerase like tim barrel		G	0.705151	0.0009999	0.0361677
A.aerophoba	FSR-major facilitator superfamily	FSR	G	0.878584	0.00019998	0.0105441
A.aerophoba	PPSA-phosphoenolpyruvate synthase	PPSA	G	0.682179	0.00129987	0.0452086
A.aerophoba	FAE-formaldehyde activating enzyme	FAE	G	0.894427	0.00019998	0.0105441
A.aerophoba	THUA-trehalose utilization protein	THUA	G	0.821664	0.00029997	0.0143147
A.aerophoba	protein of unknown function duf1595		G	0.994442	9.999e-05	0.00707596
A.aerophoba	6 phosphogluconolactonase		G	0.953991	9.999e-05	0.00707596
A.aerophoba	myo inosose 2 dehydratase		G	1	9.999e-05	0.00707596
A.aerophoba	smp 30 gluconolaconase lre like region		G	0.886422	0.00019998	0.0105441
A.aerophoba	xylose isomerase domain containing protein		G	0.792088	9.999e-05	0.00707596
A.aerophoba	xylose isomerase domain protein tim barrel		G	0.905839	9.999e-05	0.00707596
A.aerophoba	trap dicarboxylate transporter dctm subunit		G	0.710535	0.00109989	0.0391804
A.aerophoba	GAPB-glyceraldehyde 3 phosphate dehydrogenase	GAPB	G	0.894427	0.00019998	0.0105441
A.aerophoba	glucosamine galactosamine 6 phosphate isomerase		G	0.849879	9.999e-05	0.00707596
A.aerophoba	ARAN-extracellular solute binding protein family 1	ARAN	G	0.702653	0.00089991	0.0330502
A.aerophoba	SCLAV 5259-xylose isomerase domain containing protein	SCLAV_5259	G	0.823123	0.00049995	0.0205153
A.aerophoba	FBA-fructose bisphosphate aldolase class ii calvin cycle subtype	FBA	G	0.769791	0.00119988	0.0421922
A.aerophoba	EDA-2 dehydro 3 deoxyphosphogluconate aldolase 4 hydroxy 2 oxoglutarate aldolase	EDA	G	0.972823	9.999e-05	0.00707596
A.aerophoba	MTRF-transporter	MTRF	H	0.839471	0.00029997	0.0143147
A.aerophoba	oxidase assembly		H	1	9.999e-05	0.00707596
A.aerophoba	COBT-upf0284 protein	COBT	H	1	9.999e-05	0.00707596
A.aerophoba	gtp cyclohydrolase ii		H	0.838126	0.00029997	0.0143147
A.aerophoba	polyprenyl synthetase		H	1	9.999e-05	0.00707596
A.aerophoba	sulfur carrier protein		H	1	9.999e-05	0.00707596
A.aerophoba	class iii aminotransferase		H	0.999374	9.999e-05	0.00707596
A.aerophoba	CYSO-sulfur carrier protein	CYSO	H	0.894427	0.00019998	0.0105441
A.aerophoba	THIE2-thiamine monophosphate	THIE2	H	0.894427	0.00019998	0.0105441
A.aerophoba	uba thif type nad fad binding		H	0.938344	0.00019998	0.0105441
A.aerophoba	coproporphyrinogen iii oxidase		H	0.912346	9.999e-05	0.00707596
A.aerophoba	ghmp kinases n terminal domain		H	0.795992	0.00029997	0.0143147
A.aerophoba	HEMG-protoporphyrinogen oxidase	HEMG	H	0.708704	0.00139986	0.0481027
A.aerophoba	biotin lipoate a b protein ligase		H	0.785266	0.00039996	0.0172184
A.aerophoba	MQNC-2-radical sam domain protein	MQNC.2	H	0.714793	0.00089991	0.0330502
A.aerophoba	protein of unknown function duf137		H	1	9.999e-05	0.00707596
A.aerophoba	THIE-thiamine monophosphate synthase	THIE	H	0.894427	0.00019998	0.0105441
A.aerophoba	trimethylamine methyltransferase mttb		H	0.894427	0.00019998	0.0105441
A.aerophoba	uba thif type nad fad binding protein		H	0.754418	0.00049995	0.0205153
A.aerophoba	inherit from cog dihydropteroate synthase		H	0.894427	0.00019998	0.0105441
A.aerophoba	HEMB-delta aminolevulinic acid dehydratase	HEMB	H	0.623924	9.999e-05	0.00707596
A.aerophoba	DPEP 1225-methyltransferase mtaa cmua family	DPEP_1225	H	0.894427	0.00019998	0.0105441
A.aerophoba	MOEA-molybdenum cofactor synthesis domain protein	MOEA	H	0.722748	0.00019998	0.0105441
A.aerophoba	BTUR-cob i yrinic acid a c diamide adenosyltransferase	BTUR	H	1	9.999e-05	0.00707596
A.aerophoba	MCH-catalyzes hydrolysis of methenyl h 4 mpt to 5 formyl h 4 mpt	MCH	H	0.870148	9.999e-05	0.00707596
A.aerophoba	catalyzes decarboxylation of 3 octaprenyl 4 hydroxy benzoate to 2 octaprenylphenol		H	0.882937	0.00019998	0.0105441
A.aerophoba	YCLC-catalyzes decarboxylation of 3 octaprenyl 4 hydroxy benzoate to 2 octaprenylphenol	YCLC	H	0.841329	0.00019998	0.0105441
A.aerophoba	UBIE-methyltransferase required for conversion of demethylmenaquinone dmkh2 to menaquinone mkh2	UBIE	H	0.955645	9.999e-05	0.00707596
A.aerophoba	COFH-catalyzes radical mediated transfer of hydroxybenzyl group from 4 hydroxyphenylpyruvate hpp	COFH	H	0.846124	0.00019998	0.0105441
A.aerophoba	TPA-catalyzes transfer of alpha amino group from s adenosyl l methionine sam to 7 keto 8 aminopelargonic acid kapa	TPA	H	0.860621	0.00029997	0.0143147
A.aerophoba	LIPM-catalyzes transfer of endogenously produced octanoic acid from octanoyl acyl carrier protein onto lipoyl domain of gcvh	LIPM	H	1	9.999e-05	0.00707596
A.aerophoba	MOAC-together with moaa is involved in conversion of 5 gtp to cyclic pyranopterin monophosphate cpmp or molybdopterin precursor z	MOAC	H	0.58814	0.00109989	0.0391804
A.aerophoba	required probably indirectly for hydroxylation of 2 octaprenylphenol to 2 octaprenyl 6 hydroxy phenol fourth step in ubiquinone biosynthesis		H	0.894427	0.00019998	0.0105441
A.aerophoba	lysine biosynthesis enzyme lysx		H,J	0.894427	0.00019998	0.0105441
A.aerophoba	thiolase		I	0.955622	9.999e-05	0.00707596
A.aerophoba	dehydrogenase		I	0.703352	9.999e-05	0.00707596
A.aerophoba	INO1-synthase	INO1	I	0.817124	0.00049995	0.0205153
A.aerophoba	DESC-desaturase	DESC	I	0.725649	0.00029997	0.0143147
A.aerophoba	HBD-dehydrogenase	HBD	I	0.955542	9.999e-05	0.00707596
A.aerophoba	FADE3 2-dehydrogenase	FADE3_2	I	0.894427	0.00019998	0.0105441
A.aerophoba	maoc like dehydratase		I	0.894427	9.999e-05	0.00707596
A.aerophoba	BL00235-domain protein	BL00235	I	0.854528	9.999e-05	0.00707596
A.aerophoba	carboxylesterase family		I	0.711653	0.00069993	0.0268477
A.aerophoba	CP 0428-phospholipase d	CP_0428	I	0.747692	9.999e-05	0.00707596
A.aerophoba	squalene hopene cyclase		I	0.894427	0.00019998	0.0105441
A.aerophoba	ECHA4-enoyl coa hydratase	ECHA4	I	0.750629	0.0009999	0.0361677
A.aerophoba	propionyl coa carboxylase		I	0.940827	9.999e-05	0.00707596
A.aerophoba	ECHA15-enoyl coa hydratase	ECHA15	I	0.894427	0.00019998	0.0105441
A.aerophoba	ACDH-acyl coa dehydrogenase	ACDH	I	0.748561	0.00069993	0.0268477
A.aerophoba	FADA-3 ketoacyl coa thiolase	FADA	I	0.894427	9.999e-05	0.00707596
A.aerophoba	BHBA-methylmalonyl coa mutase	BHBA	I	0.69396	0.00129987	0.0452086
A.aerophoba	ESTA1-carboxylesterase type b	ESTA1	I	0.806573	0.00079992	0.029951
A.aerophoba	FADE16-acyl coa dehydrogenase	FADE16	I	0.881875	0.00019998	0.0105441
A.aerophoba	FADE26-acyl coa dehydrogenase	FADE26	I	0.891561	0.00019998	0.0105441
A.aerophoba	FADE31-acyl coa dehydrogenase	FADE31	I	0.894427	0.00019998	0.0105441
A.aerophoba	MT1663-lipid transfer protein	MT1663	I	0.894427	0.00019998	0.0105441
A.aerophoba	OCAR 6697-enoyl coa hydratase	OCAR_6697	I	0.743541	0.0009999	0.0361677
A.aerophoba	FADE1 1-acyl coa dehydrogenase	FADE1_1	I	0.884948	0.00019998	0.0105441
A.aerophoba	FADE3 2-acyl coa dehydrogenase	FADE3_2	I	0.853483	0.00019998	0.0105441
A.aerophoba	maoc domain protein dehydratase		I	0.739716	0.00109989	0.0391804
A.aerophoba	3 hydroxyisobutyrate dehydrogenase		I	0.852994	0.00019998	0.0105441
A.aerophoba	FADA3-acetyl coa acetyltransferase	FADA3	I	0.798122	0.00039996	0.0172184
A.aerophoba	DHCR7-7 dehydrocholesterol reductase	DHCR7	I	0.894427	0.00019998	0.0105441
A.aerophoba	FADA6 1-acetyl coa acetyltransferase	FADA6_1	I	0.729659	0.00059994	0.0236892
A.aerophoba	acyl coa dehydrogenase c terminal domain		I	0.792764	0.00019998	0.0105441
A.aerophoba	PGSA1-cdp alcohol phosphatidyltransferase	PGSA1	I	1	9.999e-05	0.00707596
A.aerophoba	PGSA2-cdp alcohol phosphatidyltransferase	PGSA2	I	0.8156	0.00019998	0.0105441
A.aerophoba	RFER 4170-maoc domain protein dehydratase	RFER_4170	I	0.894427	0.00019998	0.0105441
A.aerophoba	MCMA2B-cobalamin b12 binding domain protein	MCMA2B	I	0.866169	0.00019998	0.0105441
A.aerophoba	HDE-alpha beta hydrolase fold 3 domain protein	HDE	I	0.754432	0.00059994	0.0236892
A.aerophoba	MNOD 2895-short chain dehydrogenase reductase sdr	MNOD_2895	I	0.881504	0.00019998	0.0105441
A.aerophoba	ACCC-carbamoyl phosphate synthase l chain atp binding	ACCC	I	0.8152	0.00059994	0.0236892
A.aerophoba	FABG2-short chain dehydrogenase reductase sdr	FABG2	I,Q	0.990015	9.999e-05	0.00707596
A.aerophoba	PCNB-polymerase	PCNB	J	0.979775	9.999e-05	0.00707596
A.aerophoba	OCAR 7469-amidase	OCAR_7469	J	0.884966	0.00019998	0.0105441
A.aerophoba	CCA-polya polymerase	CCA	J	0.894427	0.00019998	0.0105441
A.aerophoba	OCAR 7518-amidase ec	OCAR_7518	J	0.894427	0.00019998	0.0105441
A.aerophoba	AMID-amidase	AMID	J	0.894427	0.00019998	0.0105441
A.aerophoba	PENA-penicillin amidase	PENA	J	0.989402	9.999e-05	0.00707596
A.aerophoba	TSNR-rrna methyltransferase	TSNR	J	0.894427	0.00019998	0.0105441
A.aerophoba	RSMC-methyltransferase small	RSMC	J	0.751869	0.00109989	0.0391804
A.aerophoba	MSHC-cysteinyl trna synthetase	MSHC	J	0.894427	0.00019998	0.0105441
A.aerophoba	GATA-amidotransferase subunit a	GATA	J	0.894427	0.00019998	0.0105441
A.aerophoba	SCLAV 1256-endoribonuclease l psp	SCLAV_1256	J	0.800232	0.00029997	0.0143147
A.aerophoba	noea host specific nodulation protein		J	0.774877	0.00119988	0.0421922
A.aerophoba	TRMI-trna adenine n1 methyltransferase	TRMI	J	0.769622	0.00039996	0.0172184
A.aerophoba	SUA5-sua5 ycio yrdc ywlc family protein	SUA5	J	0.857145	0.00029997	0.0143147
A.aerophoba	LRTA-ribosomal subunit interface protein	LRTA	J	0.992446	9.999e-05	0.00707596
A.aerophoba	FUSA2-catalyzes gtp dependent ribosomal translocation	FUSA2	J	0.996649	9.999e-05	0.00707596
A.aerophoba	SELB-selenocysteine specific translation elongation factor	SELB	J	0.727303	0.00089991	0.0330502
A.aerophoba	YQEV-catalyzes methylthiolation of n6 dimethylallyl adenosine i 6 a	YQEV	J	0.827231	0.00019998	0.0105441
A.aerophoba	RNB-ribonuclease ii	RNB	K	0.729706	0.00119988	0.0421922
A.aerophoba	SIGE-rna polymerase	SIGE	K	0.774092	0.00069993	0.0268477
A.aerophoba	SIGW-rna polymerase	SIGW	K	1	9.999e-05	0.00707596
A.aerophoba	transcription factor		K	0.971573	9.999e-05	0.00707596
A.aerophoba	CSPE-cold shock protein	CSPE	K	0.85546	9.999e-05	0.00707596
A.aerophoba	addiction module antidote		K	0.728149	0.00139986	0.0481027
A.aerophoba	atp dependent dna helicase		K	0.994048	9.999e-05	0.00707596
A.aerophoba	ALPA-transcriptional regulator	ALPA	K	0.836177	0.00129987	0.0452086
A.aerophoba	RPOE-rna polymerase sigma factor	RPOE	K	0.835791	0.00039996	0.0172184
A.aerophoba	SIGE-rna polymerase sigma factor	SIGE	K	0.869162	9.999e-05	0.00707596
A.aerophoba	SIGG-rna polymerase sigma factor	SIGG	K	0.980058	9.999e-05	0.00707596
A.aerophoba	SIGW-rna polymerase sigma factor	SIGW	K	0.943536	9.999e-05	0.00707596
A.aerophoba	transcriptional regulator protein		K	0.892833	9.999e-05	0.00707596
A.aerophoba	PLAV 1205-transcriptional regulator	PLAV_1205	K	0.777434	0.00069993	0.0268477
A.aerophoba	CKC 01010-nucleotide binding protein	CKC_01010	K	0.890106	0.00019998	0.0105441
A.aerophoba	transcriptional regulator xre family		K	0.668904	0.00039996	0.0172184
A.aerophoba	padr family transcriptional regulator		K	1	9.999e-05	0.00707596
A.aerophoba	transcriptional repressor copy family		K	0.832583	0.00039996	0.0172184
A.aerophoba	transcriptional regulator like protein		K	1	9.999e-05	0.00707596
A.aerophoba	uncharacterised protein family upf0156		K	0.76146	0.00039996	0.0172184
A.aerophoba	Y3089-addiction module antidote protein	Y3089	K	0.912968	0.00019998	0.0105441
A.aerophoba	CSPE-cold shock dna binding domain protein	CSPE	K	1	9.999e-05	0.00707596
A.aerophoba	BMUL 4952-addiction module antidote protein	BMUL_4952	K	0.872189	0.00019998	0.0105441
A.aerophoba	transcriptional modulator of maze toxin mazf		K	0.834639	9.999e-05	0.00707596
A.aerophoba	DKSA-transcriptional regulator trar dksa family	DKSA	K	0.894427	0.00019998	0.0105441
A.aerophoba	SCLAV 4510-asnc family transcriptional regulator	SCLAV_4510	K	0.958768	0.00019998	0.0105441
A.aerophoba	VAPB11-antitoxin component of a toxin antitoxin ta module upon expression	VAPB11	K	1	9.999e-05	0.00707596
A.aerophoba	sigma factors are initiation factors that promote attachment of rna polymerase to specific initiation sites		K	0.821535	9.999e-05	0.00707596
A.aerophoba	KAIB-component of kaiabc clock protein complex which constitutes main circadian regulator in cyanobacteria	KAIB	K	0.894427	0.00019998	0.0105441
A.aerophoba	RPOS-sigma factors are initiation factors that promote attachment of rna polymerase to specific initiation sites	RPOS	K	0.832386	0.00029997	0.0143147
A.aerophoba	type ii dna		L	0.881517	9.999e-05	0.00707596
A.aerophoba	endonuclease		L	0.671975	0.00059994	0.0236892
A.aerophoba	REIS 0003-NA	REIS_0003	L	0.798846	0.00139986	0.0481027
A.aerophoba	dna methylase		L	0.804239	9.999e-05	0.00707596
A.aerophoba	HELY-helicase	HELY	L	1	9.999e-05	0.00707596
A.aerophoba	HELZ-helicase	HELZ	L	0.997294	9.999e-05	0.00707596
A.aerophoba	INT-integrase	INT	L	0.9692	9.999e-05	0.00707596
A.aerophoba	rna methylase		L	0.745176	0.00109989	0.0391804
A.aerophoba	hhh gpd family		L	0.991227	9.999e-05	0.00707596
A.aerophoba	transposase is3		L	0.970623	9.999e-05	0.00707596
A.aerophoba	BL0241-integrase	BL0241	L	0.957012	9.999e-05	0.00707596
A.aerophoba	INSH-transposase	INSH	L	0.833097	0.00059994	0.0236892
A.aerophoba	TNPB-transposase	TNPB	L	0.98424	9.999e-05	0.00707596
A.aerophoba	MLL5956-integrase	MLL5956	L	0.943005	9.999e-05	0.00707596
A.aerophoba	MLL5958-integrase	MLL5958	L	0.970742	9.999e-05	0.00707596
A.aerophoba	MUTM2-glycosylase	MUTM2	L	1	9.999e-05	0.00707596
A.aerophoba	TRAI-trwc protein	TRAI	L	0.888358	9.999e-05	0.00707596
A.aerophoba	BPET1040-integrase	BPET1040	L	0.75724	0.00059994	0.0236892
A.aerophoba	RB5370-transposase	RB5370	L	0.894427	0.00019998	0.0105441
A.aerophoba	BMUL 2282-integrase	BMUL_2282	L	0.929913	9.999e-05	0.00707596
A.aerophoba	DSY2511-transposase	DSY2511	L	0.894427	0.00019998	0.0105441
A.aerophoba	GSU0252-transposase	GSU0252	L	0.934944	9.999e-05	0.00707596
A.aerophoba	KOLE 1136-integrase	KOLE_1136	L	1	9.999e-05	0.00707596
A.aerophoba	OCAR 4234-integrase	OCAR_4234	L	0.983029	9.999e-05	0.00707596
A.aerophoba	OCAR 6151-integrase	OCAR_6151	L	1	9.999e-05	0.00707596
A.aerophoba	pfam transposase 17		L	0.690255	0.00049995	0.0205153
A.aerophoba	phage dna methylase		L	1	9.999e-05	0.00707596
A.aerophoba	TMAR 0884-integrase	TMAR_0884	L	0.894427	0.00019998	0.0105441
A.aerophoba	AJS 0041-transposase	AJS_0041	L	1	9.999e-05	0.00707596
A.aerophoba	AM1 0061-transposase	AM1_0061	L	1	9.999e-05	0.00707596
A.aerophoba	AM1 1547-transposase	AM1_1547	L	1	9.999e-05	0.00707596
A.aerophoba	AM1 3863-transposase	AM1_3863	L	0.916545	9.999e-05	0.00707596
A.aerophoba	AVA 1381-transposase	AVA_1381	L	1	9.999e-05	0.00707596
A.aerophoba	LBL 2628-transposase	LBL_2628	L	0.888412	0.00019998	0.0105441
A.aerophoba	LFERR 0326-integrase	LFERR_0326	L	0.954015	9.999e-05	0.00707596
A.aerophoba	NWI 0310-transposase	NWI_0310	L	0.927098	9.999e-05	0.00707596
A.aerophoba	SWP 0862-transposase	SWP_0862	L	0.853813	0.00019998	0.0105441
A.aerophoba	WCW 1689-transposase	WCW_1689	L	0.898831	9.999e-05	0.00707596
A.aerophoba	AASI 1510-transposase	AASI_1510	L	0.828657	0.00019998	0.0105441
A.aerophoba	ACID 2273-transposase	ACID_2273	L	0.953325	9.999e-05	0.00707596
A.aerophoba	CAKA 0987-transposase	CAKA_0987	L	0.827868	0.00049995	0.0205153
A.aerophoba	dna methylase n 4 n 6		L	0.892886	9.999e-05	0.00707596
A.aerophoba	dna methyltransferase		L	0.889559	0.00019998	0.0105441
A.aerophoba	DTOX 3554-transposase	DTOX_3554	L	0.894427	0.00019998	0.0105441
A.aerophoba	GBRO 0815-transposase	GBRO_0815	L	1	9.999e-05	0.00707596
A.aerophoba	KRAC 0282-transposase	KRAC_0282	L	1	9.999e-05	0.00707596
A.aerophoba	KRAC 2650-transposase	KRAC_2650	L	0.998292	9.999e-05	0.00707596
A.aerophoba	LVIS 1721-transposase	LVIS_1721	L	1	9.999e-05	0.00707596
A.aerophoba	MAE 04850-transposase	MAE_04850	L	0.894427	0.00019998	0.0105441
A.aerophoba	MAE 21040-transposase	MAE_21040	L	0.99914	9.999e-05	0.00707596
A.aerophoba	MLP 01290-transposase	MLP_01290	L	0.894427	0.00019998	0.0105441
A.aerophoba	MNOD 4341-transposase	MNOD_4341	L	0.816132	0.00029997	0.0143147
A.aerophoba	MPOP 0102-transposase	MPOP_0102	L	0.690183	0.00119988	0.0421922
A.aerophoba	MRUB 1019-transposase	MRUB_1019	L	0.894427	0.00019998	0.0105441
A.aerophoba	NAMU 1182-transposase	NAMU_1182	L	0.88561	0.00019998	0.0105441
A.aerophoba	NHAM 0512-transposase	NHAM_0512	L	1	9.999e-05	0.00707596
A.aerophoba	NWAT 0415-transposase	NWAT_0415	L	0.842223	0.00029997	0.0143147
A.aerophoba	PNAP 2901-transposase	PNAP_2901	L	0.855264	9.999e-05	0.00707596
A.aerophoba	ROD 06971-transposase	ROD_06971	L	0.894427	0.00019998	0.0105441
A.aerophoba	SLG 10310-transposase	SLG_10310	L	0.894427	0.00019998	0.0105441
A.aerophoba	SWOO 0388-transposase	SWOO_0388	L	1	9.999e-05	0.00707596
A.aerophoba	TRAD 0548-transposase	TRAD_0548	L	0.994551	9.999e-05	0.00707596
A.aerophoba	dead deah box helicase		L	0.642164	0.00049995	0.0205153
A.aerophoba	DESAC 0045-transposase	DESAC_0045	L	0.702986	0.00109989	0.0391804
A.aerophoba	HPYIM-adenine specific	HPYIM	L	0.937465	9.999e-05	0.00707596
A.aerophoba	KT99 11013-transposase	KT99_11013	L	0.843093	9.999e-05	0.00707596
A.aerophoba	MESIL 0186-transposase	MESIL_0186	L	0.902851	9.999e-05	0.00707596
A.aerophoba	MESIL 1181-transposase	MESIL_1181	L	0.883498	0.00019998	0.0105441
A.aerophoba	METME 0872-transposase	METME_0872	L	0.894427	0.00019998	0.0105441
A.aerophoba	MSMEG 0430-transposase	MSMEG_0430	L	1	9.999e-05	0.00707596
A.aerophoba	MUCPA 3532-transposase	MUCPA_3532	L	0.939274	0.00019998	0.0105441
A.aerophoba	OA238 1431-transposase	OA238_1431	L	0.994449	9.999e-05	0.00707596
A.aerophoba	ODOSP 1438-transposase	ODOSP_1438	L	0.950653	9.999e-05	0.00707596
A.aerophoba	PECWA 1582-transposase	PECWA_1582	L	0.929075	9.999e-05	0.00707596
A.aerophoba	transposase is4 family		L	0.674813	0.00089991	0.0330502
A.aerophoba	TRESU 0262-transposase	TRESU_0262	L	0.852785	0.00019998	0.0105441
A.aerophoba	helicase domain protein		L	0.776952	0.00079992	0.029951
A.aerophoba	POLB-php domain protein	POLB	L	0.894427	0.00019998	0.0105441
A.aerophoba	is66 orf2 family protein		L	0.844634	0.00039996	0.0172184
A.aerophoba	SCLAV 2513-dna methylase	SCLAV_2513	L	0.824735	9.999e-05	0.00707596
A.aerophoba	integrase catalytic region		L	0.920801	0.00019998	0.0105441
A.aerophoba	YHDJ-dna methylase n 4 n 6	YHDJ	L	0.864167	9.999e-05	0.00707596
A.aerophoba	integrase catalytic subunit		L	0.894427	9.999e-05	0.00707596
A.aerophoba	n 4 methylation of cytosine		L	0.795172	0.00059994	0.0236892
A.aerophoba	UDGB-uracil dna glycosylase	UDGB	L	0.949927	9.999e-05	0.00707596
A.aerophoba	YPRA-dead deah box helicase	YPRA	L	0.782608	0.00059994	0.0236892
A.aerophoba	MXAN 2169-atp binding protein	MXAN_2169	L	0.889813	9.999e-05	0.00707596
A.aerophoba	REIS 0088-integrase catalytic	REIS_0088	L	0.80449	0.00039996	0.0172184
A.aerophoba	transposase is116 is110 is902		L	0.894427	0.00019998	0.0105441
A.aerophoba	transposase is605 orfb family		L	0.992276	9.999e-05	0.00707596
A.aerophoba	ACIFE 0396-integrase catalytic	ACIFE_0396	L	0.872429	0.00049995	0.0205153
A.aerophoba	adenine specific dna methylase		L	0.973296	9.999e-05	0.00707596
A.aerophoba	crispr associated protein cas2		L	0.943559	9.999e-05	0.00707596
A.aerophoba	crispr associated protein csc2		L	0.894427	0.00019998	0.0105441
A.aerophoba	phage integrase family protein		L	0.951205	9.999e-05	0.00707596
A.aerophoba	CCE 4793-dead deah box helicase	CCE_4793	L	0.808522	0.00049995	0.0205153
A.aerophoba	crispr associated helicase cas3		L	0.840656	0.00029997	0.0143147
A.aerophoba	NWI 0365-isbm1 transposase orfa	NWI_0365	L	0.873563	0.00019998	0.0105441
A.aerophoba	reca family atpase like protein		L	0.894427	0.00019998	0.0105441
A.aerophoba	UVRD-atp dependent dna helicase	UVRD	L	0.9978	9.999e-05	0.00707596
A.aerophoba	BMUL 3103-polyphosphate kinase 2	BMUL_3103	L	0.916947	9.999e-05	0.00707596
A.aerophoba	YAGA-integrase catalytic subunit	YAGA	L	0.954693	9.999e-05	0.00707596
A.aerophoba	ALKA-8 oxoguanine dna glycosylase	ALKA	L	0.747827	0.00019998	0.0105441
A.aerophoba	crispr associated protein gsu0053		L	0.894427	0.00019998	0.0105441
A.aerophoba	NMUL A0047-transposase is4 family	NMUL_A0047	L	0.833062	9.999e-05	0.00707596
A.aerophoba	NPUN F2104-is4 family transposase	NPUN_F2104	L	0.894427	0.00019998	0.0105441
A.aerophoba	STRIC 0432-transposase is4 family	STRIC_0432	L	0.752478	0.00029997	0.0143147
A.aerophoba	BRADO0293-is66 orf2 family protein	BRADO0293	L	0.816425	0.00029997	0.0143147
A.aerophoba	transposase for transposon tn5 tnp		L	1	9.999e-05	0.00707596
A.aerophoba	LFERR 0267-is66 orf2 family protein	LFERR_0267	L	0.738194	0.00059994	0.0236892
A.aerophoba	ALKA-dna 3 methyladenine glycosylase	ALKA	L	0.701586	0.00049995	0.0205153
A.aerophoba	DDE 1233-integrase catalytic subunit	DDE_1233	L	0.894427	0.00019998	0.0105441
A.aerophoba	BMUL 0018-integrase catalytic subunit	BMUL_0018	L	0.894427	0.00019998	0.0105441
A.aerophoba	crispr associated protein cas5 family		L	0.832937	0.00039996	0.0172184
A.aerophoba	crispr associated protein cmr5 family		L	0.894427	0.00019998	0.0105441
A.aerophoba	crispr associated protein cse2 family		L	0.751309	0.00089991	0.0330502
A.aerophoba	dead deah box helicase domain protein		L	0.694704	0.00079992	0.029951
A.aerophoba	MXAN 2168-integrase catalytic subunit	MXAN_2168	L	0.997521	9.999e-05	0.00707596
A.aerophoba	adenine specific dna methyltransferase		L	0.878075	0.00019998	0.0105441
A.aerophoba	HRM2 19270-integrase catalytic subunit	HRM2_19270	L	1	9.999e-05	0.00707596
A.aerophoba	KRAC 10383-integrase catalytic subunit	KRAC_10383	L	0.988004	9.999e-05	0.00707596
A.aerophoba	MAHAU 0136-integrase catalytic subunit	MAHAU_0136	L	0.968382	9.999e-05	0.00707596
A.aerophoba	PBPRA1820-inherit from cog transposase	PBPRA1820	L	0.894427	9.999e-05	0.00707596
A.aerophoba	PNAP 0427-transposase is116 is110 is902	PNAP_0427	L	0.99244	9.999e-05	0.00707596
A.aerophoba	AFER 1323-transposase is4 family protein	AFER_1323	L	0.894427	0.00019998	0.0105441
A.aerophoba	crispr associated protein gsu0054 family		L	0.894427	0.00019998	0.0105441
A.aerophoba	DOLE 0660-transposase is4 family protein	DOLE_0660	L	1	9.999e-05	0.00707596
A.aerophoba	MMC1 0053-transposase is4 family protein	MMC1_0053	L	1	9.999e-05	0.00707596
A.aerophoba	PUV 05070-transposase is4 family protein	PUV_05070	L	0.894427	0.00019998	0.0105441
A.aerophoba	PUV 09550-transposase is4 family protein	PUV_09550	L	0.890037	0.00019998	0.0105441
A.aerophoba	eco57i restriction modification methylase		L	0.949295	9.999e-05	0.00707596
A.aerophoba	CASC-crispr associated protein cse4 family	CASC	L	0.82789	0.00019998	0.0105441
A.aerophoba	crispr associated protein tigr02710 family		L	0.790027	0.00089991	0.0330502
A.aerophoba	AMET 1056-resolvase domain containing protein	AMET_1056	L	0.996094	9.999e-05	0.00707596
A.aerophoba	BPHY 4855-resolvase domain containing protein	BPHY_4855	L	0.817786	0.00059994	0.0236892
A.aerophoba	AFER 0153-transposase is3 is911 family protein	AFER_0153	L	0.828578	0.00029997	0.0143147
A.aerophoba	M446 4007-transposase is3 is911 family protein	M446_4007	L	0.956724	9.999e-05	0.00707596
A.aerophoba	CSM3-crispr associated ramp protein csm3 family	CSM3	L	0.765434	0.00069993	0.0268477
A.aerophoba	DINJ-addiction module antitoxin relb dinj family	DINJ	L	0.990482	9.999e-05	0.00707596
A.aerophoba	AASI 1599-insertion element iso is1d protein insa	AASI_1599	L	0.874233	0.00019998	0.0105441
A.aerophoba	BXE A0081-istb atp binding domain containing protein	BXE_A0081	L	1	9.999e-05	0.00707596
A.aerophoba	DMR 01520-transposase for insertion sequence element	DMR_01520	L	1	9.999e-05	0.00707596
A.aerophoba	DRET 1561-transposase is116 is110 is902 family protein	DRET_1561	L	0.773887	0.00069993	0.0268477
A.aerophoba	RETA-rna directed dna polymerase reverse transcriptase	RETA	L	0.894427	0.00019998	0.0105441
A.aerophoba	Y1094-istb domain containing protein atp binding protein	Y1094	L	0.691353	0.00129987	0.0452086
A.aerophoba	inherit from cog type iii restriction protein res subunit		L	0.661096	0.00119988	0.0421922
A.aerophoba	inherit from nog crispr associated cxxc cxxc protein cst1		L	0.894427	0.00019998	0.0105441
A.aerophoba	SCE0729-rna directed dna polymerase reverse transcriptase	SCE0729	L	0.991571	9.999e-05	0.00707596
A.aerophoba	MYPE2170-istb domain containing protein atp binding protein	MYPE2170	L	0.971688	9.999e-05	0.00707596
A.aerophoba	RUVC-nuclease that resolves holliday junction intermediates	RUVC	L	0.64062	0.00139986	0.0481027
A.aerophoba	DARO 0690-reverse transcriptase rna dependent dna polymerase	DARO_0690	L	1	9.999e-05	0.00707596
A.aerophoba	DACET 0267-istb domain containing protein atp binding protein	DACET_0267	L	1	9.999e-05	0.00707596
A.aerophoba	TMZ1T 2089-istb domain containing protein atp binding protein	TMZ1T_2089	L	0.996452	9.999e-05	0.00707596
A.aerophoba	AVIN 17150-isftu1 transposase member of is630 tc 1 mariner family	AVIN_17150	L	0.953248	9.999e-05	0.00707596
A.aerophoba	CAS1-crispr clustered regularly interspaced short palindromic repeat is an adaptive immune system	CAS1	L	0.717567	9.999e-05	0.00707596
A.aerophoba	CAS2-crispr clustered regularly interspaced short palindromic repeat is an adaptive immune system	CAS2	L	0.730491	9.999e-05	0.00707596
A.aerophoba	transcription regulator that activates transcription by stimulating rna polymerase rnap recycling in case of stress		L	1	9.999e-05	0.00707596
A.aerophoba	CTPA-protease	CTPA	M	0.722091	9.999e-05	0.00707596
A.aerophoba	TAGE-peptidase m23	TAGE	M	0.786766	0.00029997	0.0143147
A.aerophoba	SFUM 3007-repeat protein	SFUM_3007	M	0.965466	9.999e-05	0.00707596
A.aerophoba	ICTB-o antigen polymerase	ICTB	M	0.76912	0.00039996	0.0172184
A.aerophoba	HLDE-bi functional protein	HLDE	M	0.839808	0.00039996	0.0172184
A.aerophoba	SLT-lytic transglycosylase	SLT	M	0.939789	9.999e-05	0.00707596
A.aerophoba	MANC-nucleotidyl transferase	MANC	M	0.815745	0.00019998	0.0105441
A.aerophoba	polysaccharide export protein		M	0.754856	0.00049995	0.0205153
A.aerophoba	SQDglycosyl transferase group 1	SQDX	M	0.673949	0.0009999	0.0361677
A.aerophoba	OPSglycosyl transferase family 9	OPSX	M	0.729525	0.00109989	0.0391804
A.aerophoba	RSPA-mandelate racemase muconate	RSPA	M	0.894427	9.999e-05	0.00707596
A.aerophoba	DGDA-glycosyl transferase group 1	DGDA	M	0.894427	0.00019998	0.0105441
A.aerophoba	DMT-glycosyl transferase family 2	DMT	M	0.958137	9.999e-05	0.00707596
A.aerophoba	PSLH-glycosyl transferase group 1	PSLH	M	0.724866	0.0009999	0.0361677
A.aerophoba	WEFI-glycosyl transferase group 1	WEFI	M	0.894427	9.999e-05	0.00707596
A.aerophoba	CEAC-outer membrane efflux protein	CEAC	M	1	9.999e-05	0.00707596
A.aerophoba	d alanyl d alanine carboxypeptidase		M	0.917803	9.999e-05	0.00707596
A.aerophoba	protein of unknown function duf1611		M	0.913289	9.999e-05	0.00707596
A.aerophoba	BMUL 5444-glycosyl transferase family 9	BMUL_5444	M	0.894427	9.999e-05	0.00707596
A.aerophoba	mandelate racemase muconate lactonizing		M	0.939297	9.999e-05	0.00707596
A.aerophoba	GALE-nad dependent epimerase dehydratase	GALE	M	0.894427	0.00019998	0.0105441
A.aerophoba	inherit from cog nucleotidyl transferase		M	0.938844	9.999e-05	0.00707596
A.aerophoba	membrane associated zinc metalloprotease		M	0.875885	0.00019998	0.0105441
A.aerophoba	YTBQ-nad dependent epimerase dehydratase	YTBQ	M	1	9.999e-05	0.00707596
A.aerophoba	CATB-mandelate racemase muconate lactonizing	CATB	M	0.807956	0.00069993	0.0268477
A.aerophoba	DGOD-mandelate racemase muconate lactonizing	DGOD	M	1	9.999e-05	0.00707596
A.aerophoba	MANR-mandelate racemase muconate lactonizing	MANR	M	0.889745	0.00019998	0.0105441
A.aerophoba	RHMD-mandelate racemase muconate lactonizing	RHMD	M	1	9.999e-05	0.00707596
A.aerophoba	RSPA-mandelate racemase muconate lactonizing	RSPA	M	0.894427	9.999e-05	0.00707596
A.aerophoba	DGOA1-mandelate racemase muconate lactonizing	DGOA1	M	0.877685	0.00039996	0.0172184
A.aerophoba	LGT-prolipoprotein diacylglyceryl transferase	LGT	M	0.992073	9.999e-05	0.00707596
A.aerophoba	mandelate racemase muconate lactonizing enzyme		M	0.858897	0.00019998	0.0105441
A.aerophoba	mandelate racemase muconate lactonizing protein		M	0.959111	9.999e-05	0.00707596
A.aerophoba	BMUL 0516-tetratricopeptide tpr 2 repeat protein	BMUL_0516	M	0.761086	9.999e-05	0.00707596
A.aerophoba	inherit from cog nucleoside specific channel forming protein		M	0.894427	0.00019998	0.0105441
A.aerophoba	4 amino 4 deoxy l arabinose transferase & related glycosyltransferase of pmt family like protein		M	0.894427	0.00019998	0.0105441
A.aerophoba	GLDF-abc transporter	GLDF	N	0.77645	9.999e-05	0.00707596
A.aerophoba	NOSY2-abc transporter	NOSY2	N	0.708164	0.00139986	0.0481027
A.aerophoba	transport system involved in gliding motility auxiliary		N	0.839769	0.00019998	0.0105441
A.aerophoba	trypsin		O	0.979733	9.999e-05	0.00707596
A.aerophoba	protease		O	0.956657	9.999e-05	0.00707596
A.aerophoba	glutaredoxin		O	0.726557	9.999e-05	0.00707596
A.aerophoba	HTRA-protease	HTRA	O	0.795504	9.999e-05	0.00707596
A.aerophoba	peroxiredoxin		O	0.860835	9.999e-05	0.00707596
A.aerophoba	PQQE-peptidase	PQQE	O	0.87977	0.00019998	0.0105441
A.aerophoba	PITRM1-peptidase	PITRM1	O	0.865393	9.999e-05	0.00707596
A.aerophoba	PQQL-m16b family	PQQL	O	0.894427	0.00019998	0.0105441
A.aerophoba	RESC-cytochrome c	RESC	O	0.989162	9.999e-05	0.00707596
A.aerophoba	heat shock protein		O	0.804686	9.999e-05	0.00707596
A.aerophoba	dsba oxidoreductase		O	0.731273	0.0009999	0.0361677
A.aerophoba	YYAL-conserved protein	YYAL	O	0.776009	9.999e-05	0.00707596
A.aerophoba	HSPA-heat shock protein	HSPA	O	0.894427	0.00019998	0.0105441
A.aerophoba	HTH 1399-band 7 protein	HTH_1399	O	0.70046	0.00109989	0.0391804
A.aerophoba	DNAJ3-dnaj domain protein	DNAJ3	O	0.696367	0.00109989	0.0391804
A.aerophoba	atpase aaa 2 domain protein		O	0.880815	9.999e-05	0.00707596
A.aerophoba	peptidase m22 glycoprotease		O	0.853362	0.00039996	0.0172184
A.aerophoba	MMC1 1348-heat shock protein	MMC1_1348	O	0.756342	0.00019998	0.0105441
A.aerophoba	ISOJ-glutathione s transferase	ISOJ	O	0.982285	9.999e-05	0.00707596
A.aerophoba	YFCG-glutathione s transferase	YFCG	O	0.770203	0.00019998	0.0105441
A.aerophoba	inherit from cog serine protease		O	0.880276	0.00029997	0.0143147
A.aerophoba	HUPE-hydrogenase accessory protein	HUPE	O	0.894427	0.00019998	0.0105441
A.aerophoba	sulphatase modifying factor protein		O	0.978445	9.999e-05	0.00707596
A.aerophoba	CCDA-cytochrome c biogenesis protein	CCDA	O	0.757151	0.00019998	0.0105441
A.aerophoba	NFED-nodulation efficiency protein d	NFED	O	0.705248	0.00039996	0.0172184
A.aerophoba	CLPC-clp protease atp binding subunit	CLPC	O	0.894427	0.00019998	0.0105441
A.aerophoba	PKN1-sulphatase modifying factor protein	PKN1	O	0.89265	0.00019998	0.0105441
A.aerophoba	SCLAV 1266-peptidase s16 lon domain protein	SCLAV_1266	O	1	9.999e-05	0.00707596
A.aerophoba	XDHC-xanthine dehydrogenase accessory factor	XDHC	O	0.779444	0.00019998	0.0105441
A.aerophoba	ppic type peptidyl prolyl cis trans isomerase		O	0.775736	0.00029997	0.0143147
A.aerophoba	CCMB-cytochrome c type biogenesis protein ccmb	CCMB	O	0.732737	0.00029997	0.0143147
A.aerophoba	ISCA-iron sulfur cluster insertion protein erpa	ISCA	O	0.894427	0.00019998	0.0105441
A.aerophoba	SUFA-iron sulfur cluster insertion protein erpa	SUFA	O	0.766198	9.999e-05	0.00707596
A.aerophoba	WPRA-peptidase s8 & s53 subtilisin kexin sedolisin	WPRA	O	0.798657	0.00019998	0.0105441
A.aerophoba	PUCB-4 diphosphocytidyl 2c methyl d erythritol synthase	PUCB	O	0.813711	0.00019998	0.0105441
A.aerophoba	heme chaperone required for biogenesis of c type cytochromes		O	0.710109	0.00049995	0.0205153
A.aerophoba	YCF4-seems to be required for assembly of photosystem i complex	YCF4	O	0.894427	0.00019998	0.0105441
A.aerophoba	BCPB-alkyl hydroperoxide reductase thiol specific antioxidant mal allergen	BCPB	O	0.894427	0.00019998	0.0105441
A.aerophoba	RESA-alkyl hydroperoxide reductase thiol specific antioxidant mal allergen	RESA	O	0.962102	9.999e-05	0.00707596
A.aerophoba	OCAR 4249-alkyl hydroperoxide reductase thiol specific antioxidant mal allergen	OCAR_4249	O	0.894427	0.00019998	0.0105441
A.aerophoba	ARC-atpase which is responsible for recognizing binding unfolding & translocation of pupylated proteins	ARC	O	0.999676	9.999e-05	0.00707596
A.aerophoba	LON-atp dependent serine protease that mediates selective degradation of mutant & abnormal proteins	LON	O	0.544269	0.00129987	0.0452086
A.aerophoba	component of proteasome core a large protease complex with broad specificity involved in protein degradation		O	1	9.999e-05	0.00707596
A.aerophoba	PRCA-component of proteasome core a large protease complex with broad specificity involved in protein degradation	PRCA	O	0.809584	0.00039996	0.0172184
A.aerophoba	PRCB-component of proteasome core a large protease complex with broad specificity involved in protein degradation	PRCB	O	0.894427	9.999e-05	0.00707596
A.aerophoba	PPIB-ppiases accelerate folding of proteins it catalyzes cis trans isomerization of proline imidic peptide bonds in oligopeptides	PPIB	O	0.79739	0.00109989	0.0391804
A.aerophoba	GLNE-adenylation & deadenylation of glutamate ammonia ligase	GLNE	O,T	0.638938	0.00089991	0.0330502
A.aerophoba	p type atpase		P	0.646546	0.00109989	0.0391804
A.aerophoba	BETC-sulfatase	BETC	P	0.944963	9.999e-05	0.00707596
A.aerophoba	PEHA-sulfatase	PEHA	P	1	9.999e-05	0.00707596
A.aerophoba	YIDJ-sulfatase	YIDJ	P	0.950769	9.999e-05	0.00707596
A.aerophoba	ASLA1-sulfatase	ASLA1	P	0.894427	0.00019998	0.0105441
A.aerophoba	arylsulphatase a		P	0.829989	0.00019998	0.0105441
A.aerophoba	transport system		P	0.876278	0.00019998	0.0105441
A.aerophoba	ARSB- transporter	ARSB	P	0.819037	0.00019998	0.0105441
A.aerophoba	CCMA-abc transporter	CCMA	P	0.769531	0.00029997	0.0143147
A.aerophoba	DPPB-abc transporter	DPPB	P	0.777005	0.00039996	0.0172184
A.aerophoba	NRTD-abc transporter	NRTD	P	0.814787	0.00039996	0.0172184
A.aerophoba	SITC-abc transporter	SITC	P	0.802104	0.00029997	0.0143147
A.aerophoba	TROC-abc transporter	TROC	P	0.783867	0.00049995	0.0205153
A.aerophoba	BAPKO 0207-cbs domain	BAPKO_0207	P	0.784325	0.00019998	0.0105441
A.aerophoba	BAPKO 0207- cbs domain	BAPKO_0207	P	0.9815	9.999e-05	0.00707596
A.aerophoba	CYSA-sulfurtransferase	CYSA	P	0.860802	9.999e-05	0.00707596
A.aerophoba	MT1727-abc transporter	MT1727	P	1	9.999e-05	0.00707596
A.aerophoba	RHDA-sulfurtransferase	RHDA	P	0.889719	0.00019998	0.0105441
A.aerophoba	MERP-ion binding protein	MERP	P	0.884729	9.999e-05	0.00707596
A.aerophoba	ATSA-arylsulfatase	ATSA	P	0.817151	9.999e-05	0.00707596
A.aerophoba	SSCG 03960-carbonic anhydrase	SSCG_03960	P	0.894427	0.00019998	0.0105441
A.aerophoba	CYSQ-inositol mono phosphatase	CYSQ	P	0.858997	0.00019998	0.0105441
A.aerophoba	MODB-molybdate abc transporter	MODB	P	0.624495	0.00139986	0.0481027
A.aerophoba	NHAP-sodium hydrogen exchanger	NHAP	P	0.894427	0.00019998	0.0105441
A.aerophoba	PSTS-phosphate abc transporter	PSTS	P	0.869721	9.999e-05	0.00707596
A.aerophoba	3 2 5 bisphosphate nucleotidase		P	1	9.999e-05	0.00707596
A.aerophoba	abc transporter related protein		P	0.773398	0.00019998	0.0105441
A.aerophoba	FNT-formate nitrite transporter	FNT	P	0.894427	0.00019998	0.0105441
A.aerophoba	BETC-choline sulfatase	BETC	P	0.741527	0.00029997	0.0143147
A.aerophoba	SAT-sulfate adenylate transferase	SAT	P	0.965918	9.999e-05	0.00707596
A.aerophoba	ACRD-acriflavin resistance protein	ACRD	P	0.828104	0.00019998	0.0105441
A.aerophoba	ferric uptake regulator fur family		P	0.992481	9.999e-05	0.00707596
A.aerophoba	OCAR 7053-rhodanese domain protein	OCAR_7053	P	0.717012	0.00059994	0.0236892
A.aerophoba	FBPC-abc transporter related protein	FBPC	P	1	9.999e-05	0.00707596
A.aerophoba	RCNA-high affinity nickel transporter	RCNA	P	0.896278	9.999e-05	0.00707596
A.aerophoba	n acetylgalactosamine 6 sulfatase galns		P	0.84854	9.999e-05	0.00707596
A.aerophoba	rieske 2fe 2s domain containing protein		P	0.80953	0.00019998	0.0105441
A.aerophoba	ZNUA-periplasmic solute binding protein	ZNUA	P	0.89999	9.999e-05	0.00707596
A.aerophoba	NARK-major facilitator superfamily mfs 1	NARK	P	0.854887	0.00039996	0.0172184
A.aerophoba	oligopeptide abc transporter permease protein		P	0.894427	0.00019998	0.0105441
[truncated: 6,017 more rows]

## Sheet: Table.S13
Data	Host	COG Category	IndVal.g	P	adj. P (BY)
[truncated: 32 more rows]

[truncated: 7 more sheets: Table.S14, Table.S15, Table.S16, Table.S17, Table.S18, Table.S19, Table.S20]
